# Supplementary material for: A study of location selection for large agricultural wholesale markets under the perspective of modern circulation
Source: PLoS One. 2026 Apr 7;21(4):e0345727. doi: 10.1371/journal.pone.0345727 (PMC13056211; doi:10.1371/journal.pone.0345727)
Supplement: S1 Table — (XLSX) [file pone.0345727.s001.xlsx]

## Sheet: Secondary criteria
Expert Serial Number：1					Expert type：Government management
Evaluation criteria	L1	L2	P1	P2	T1	T2	T3	T4	T5	S1	S2	S3	S4	S5	F1	F2
L1	1	1	3.003	5	4	5	6.99301	4	2	5	8	8	9.00901	9.00901	3.003	3.003
L2	1	1	1	2	0.333333	2	2	1	1	2	3.003	5	3.003	5	3.0303	2
P1	0.333	1	1	2	0.333333	0.5	1	1	0.5	1	3.003	2	2	5	0.5	2
P2	0.2	0.5	0.5	1	0.333333	2	3.003	0.5	0.5	0.5	2	2	2	5	0.2	1
T1	0.25	3	3	3	1	2	2	2	2	1	3.003	2	3.003	5	0.333333	0.5
T2	0.2	0.5	2	0.5	0.5	1	2	1	0.333333	0.5	3.003	0.5	3.003	4	0.166667	0.25
T3	0.143	0.5	1	0.333	0.5	0.5	1	0.5	0.333333	0.333333	2	0.5	2	4	0.2	0.5
T4	0.25	1	1	2	0.5	1	2	1	1	0.5	3.003	2	2	4	0.333333	0.5
T5	0.5	1	2	2	0.5	3	3	1	1	0.5	2	3.003	3.003	4	0.5	0.5
S1	0.2	0.5	1	2	1	2	3	2	2	1	3.003	1	3.003	5	0.333333	0.5
S2	0.125	0.333	0.333	0.5	0.333	0.333	0.5	0.333	0.5	0.333	1	0.5	1	2	0.25	0.25
S3	0.125	0.2	0.5	0.5	0.5	2	2	0.5	0.333	1	2	1	2	4	0.166667	0.2
S4	0.111	0.333	0.5	0.5	0.333	0.333	0.5	0.5	0.333	0.333	1	0.5	1	4	0.142857	0.2
S5	0.111	0.2	0.2	0.2	0.2	0.25	0.25	0.25	0.25	0.2	0.5	0.25	0.25	1	0.125	0.125
F1	0.333	0.33	2	5	3	6	5	3	2	3	4	6	7	8	1	0.5
F2	0.333	0.5	0.5	1	2	4	2	2	2	2	4	5	5	8	2	1
Expert Serial Number：2					Expert type：Government management
Evaluation criteria	L1	L2	P1	P2	T1	T2	T3	T4	T5	S1	S2	S3	S4	S5	F1	F2
L1	1	1	5	5	3.003	8	8	3.003	2	8	8	8	8	9.00901	2	2
L2	1	1	2	2	1	3.003	3.003	3.003	2	3.003	2	2	3.003	5	1	2
P1	0.2	0.5	1	1	1	2	2	1	2	1	2	2	3.003	5	0.5	0.5
P2	0.2	0.5	1	1	1	2	2	1	2	0.5	2	2	3.003	5	0.333333	0.5
T1	0.333	1	1	1	1	2	2	2	2	3.003	3.003	3.003	3.003	4	0.5	0.5
T2	0.125	0.333	0.5	0.5	0.5	1	1	2	1	0.5	2	3.003	3.003	4	0.333333	0.333333
T3	0.125	0.333	0.5	0.5	0.5	1	1	1	1	0.333333	3.003	3.003	3.003	4	0.25	0.333333
T4	0.333	0.333	1	1	0.5	0.5	1	1	1	0.5	3.003	3.003	3.003	4	0.5	0.25
T5	0.5	0.5	0.5	0.5	0.5	1	1	1	1	3.003	3.003	3.003	3.003	4	0.333333	0.5
S1	0.125	0.333	1	2	0.333	2	3	2	0.333	1	3.003	2	3.003	5	0.166667	0.25
S2	0.125	0.5	0.5	0.5	0.333	0.5	0.333	0.333	0.333	0.333	1	0.5	2	3.003	0.166667	0.2
S3	0.125	0.5	0.5	0.5	0.333	0.333	0.333	0.333	0.333	0.5	2	1	0.5	3.003	0.333333	0.25
S4	0.125	0.333	0.333	0.333	0.333	0.333	0.333	0.333	0.333	0.333	0.5	2	1	3.003	0.25	0.25
S5	0.111	0.2	0.2	0.2	0.25	0.25	0.25	0.25	0.25	0.2	0.333	0.333	0.333	1	0.142857	0.166667
F1	0.5	1	2	3	2	3	4	2	3	6	6	3	4	7	1	1
F2	0.5	0.5	2	2	2	3	3	4	2	4	5	4	4	6	1	1
Expert Serial Number：3					Expert type：Government management
Evaluation criteria	L1	L2	P1	P2	T1	T2	T3	T4	T5	S1	S2	S3	S4	S5	F1	F2
L1	1	2	3.003	3.003	3.003	8	8	3.003	2	4	8	8	8	9.00901	2	2
L2	0.5	1	2	3.003	0.333333	2	3.003	2	2	3.003	8	4	5	5	2	3.003
P1	0.333	0.5	1	1	1	3.003	3.003	0.5	0.5	0.5	3.003	2	8	9.00901	0.333333	0.5
P2	0.333	0.333	1	1	0.5	8	3.003	0.5	2	0.5	8	8	8	9.00901	0.25	0.333333
T1	0.333	3	1	2	1	2	2	2	0.5	0.5	8	4	8	9.00901	0.5	0.25
T2	0.125	0.5	0.333	0.125	0.5	1	1	2	1	0.5	3.003	2	3.003	4	0.2	0.333333
T3	0.125	0.333	0.333	0.333	0.5	1	1	1	1	0.333333	2	1	2	4	0.25	0.25
T4	0.333	0.5	2	2	0.5	0.5	1	1	0.5	0.333333	2	2	2	4	0.333333	0.5
T5	0.5	0.5	2	0.5	2	1	1	2	1	2	2	3.003	3.003	4	0.5	0.5
S1	0.25	0.333	2	2	2	2	3	3	0.5	1	2	1	3.003	5	0.25	0.25
S2	0.125	0.125	0.333	0.125	0.125	0.333	0.5	0.5	0.5	0.5	1	1	1	1	0.2	0.25
S3	0.125	0.25	0.5	0.125	0.25	0.5	1	0.5	0.333	1	1	1	1	3.003	0.2	0.5
S4	0.125	0.2	0.125	0.125	0.125	0.333	0.5	0.5	0.333	0.333	1	1	1	3.003	0.166667	0.25
S5	0.111	0.2	0.111	0.111	0.111	0.25	0.25	0.25	0.25	0.2	1	0.333	0.333	1	0.2	0.166667
F1	0.5	0.5	3	4	2	5	4	3	2	4	5	5	6	5	1	0.5
F2	0.5	0.333	2	3	4	3	4	2	2	4	4	2	4	6	2	1
Expert Serial Number：4					Expert type：Operational investment
Evaluation criteria	L1	L2	P1	P2	T1	T2	T3	T4	T5	S1	S2	S3	S4	S5	F1	F2
L1	1	2	2	3.0303	2	5	5	5	3.003	3.003	8	8	5	5	2	3.003
L2	0.5	1	2	2	0.5	3.003	2	0.5	1	3.003	3.003	5	3.003	2	3.0303	2
P1	0.5	0.5	1	2	0.333333	0.5	0.5	0.5	0.333333	1	3.003	2	2	5	0.5	2
P2	0.33	0.5	0.5	1	0.5	2	3.003	0.25	0.25	0.5	3.003	2	4	5	0.25	0.5
T1	0.5	2	3	2	1	3.003	2	2	2	2	4	3.003	3.003	5	0.25	0.5
T2	0.2	0.333	2	0.5	0.333	1	2	0.5	0.25	0.5	4	0.333333	4	4	0.2	0.25
T3	0.2	0.5	2	0.333	0.5	0.5	1	0.333333	0.333333	0.333333	3.0303	0.5	3.003	5	0.166667	0.333333
T4	0.2	2	2	4	0.5	2	3	1	0.5	0.5	4	4	3.003	4	0.25	0.333333
T5	0.333	1	3	4	0.5	4	3	2	1	1	3.003	4	5	9.00901	0.25	0.5
S1	0.333	0.333	1	2	0.5	2	3	2	1	1	3.003	2	3.003	5	0.25	0.5
S2	0.125	0.333	0.333	0.333	0.25	0.25	0.33	0.25	0.333	0.333	1	0.333333	0.5	3.003	0.2	0.25
S3	0.125	0.2	0.5	0.5	0.333	3	2	0.25	0.25	0.5	3	1	1	5	0.166667	0.2
S4	0.2	0.333	0.5	0.25	0.333	0.25	0.333	0.333	0.2	0.333	2	1	1	4	0.142857	0.2
S5	0.2	0.5	0.2	0.2	0.2	0.25	0.2	0.25	0.111	0.2	0.333	0.2	0.25	1	0.111111	0.142857
F1	0.5	0.33	2	4	4	5	6	4	4	4	5	6	7	9	1	1
F2	0.333	0.5	0.5	2	2	4	3	3	2	2	4	5	5	7	1	1
Expert Serial Number：5					Expert type：Operational investment
Evaluation criteria	L1	L2	P1	P2	T1	T2	T3	T4	T5	S1	S2	S3	S4	S5	F1	F2
L1	1	2	4	5	3.003	4	5	2	2	3.003	5	3.003	8	8	2	3.003
L2	0.5	1	3.003	3.003	1	4	3.003	2	2	4	4	4	4	9.00901	2	2
P1	0.25	0.333	1	2	0.5	2	3.003	2	2	2	3.003	4	4	8	0.333333	0.333333
P2	0.2	0.333	0.5	1	0.5	2	2	0.5	0.5	0.5	3.003	2	4	8	0.25	0.333333
T1	0.333	1	2	2	1	3.003	2	1	1	2	4	4	4	5	0.333333	0.5
T2	0.25	0.25	0.5	0.5	0.333	1	2	1	0.5	0.5	3.003	1	2	4	0.2	0.2
T3	0.2	0.333	0.333	0.5	0.5	0.5	1	1	0.5	0.5	4	2	4	4	0.2	0.333333
T4	0.5	0.5	0.5	2	1	1	1	1	0.5	2	4	4	4	8	0.333333	0.333333
T5	0.5	0.5	0.5	2	1	2	2	2	1	2	3.003	3.003	4	4	0.333333	0.333333
S1	0.333	0.25	0.5	2	0.5	2	2	0.5	0.5	1	3.003	2	4	5	0.2	0.25
S2	0.2	0.25	0.333	0.333	0.25	0.333	0.25	0.25	0.333	0.333	1	0.5	0.5	8	0.2	0.2
S3	0.333	0.25	0.25	0.5	0.25	1	0.5	0.25	0.333	0.5	2	1	1	3.003	0.333333	0.333333
S4	0.125	0.25	0.25	0.25	0.25	0.5	0.25	0.25	0.25	0.25	2	1	1	4	0.2	0.25
S5	0.125	0.111	0.125	0.125	0.2	0.25	0.25	0.125	0.25	0.2	0.125	0.333	0.25	1	0.125	0.166667
F1	0.5	0.5	3	4	3	5	5	3	3	5	5	3	5	8	1	1
F2	0.333	0.5	3	3	2	5	3	3	3	4	5	3	4	6	1	1
Expert Serial Number：6					Expert type：Operational investment
Evaluation criteria	L1	L2	P1	P2	T1	T2	T3	T4	T5	S1	S2	S3	S4	S5	F1	F2
L1	1	3.003	3.003	4	3.003	4	4	3.003	2	2	5	3.003	3.003	9.00901	2	2
L2	0.333	1	3.003	3.003	0.5	4	4	3.003	2	3.003	8	3.003	5	5	2	3.003
P1	0.333	0.333	1	2	1	3.003	4	2	0.5	2	4	2	3.003	9.00901	0.333333	0.5
P2	0.25	0.333	0.5	1	0.5	8	3.003	0.5	2	0.5	8	8	8	9.00901	0.333333	0.333333
T1	0.333	2	1	2	1	2	3.003	2	1	2	3.003	3.003	3.003	9.00901	0.333333	0.333333
T2	0.25	0.25	0.333	0.125	0.5	1	0.5	0.5	0.5	0.5	3.003	0.5	0.5	3.003	0.2	0.25
T3	0.25	0.25	0.25	0.333	0.333	2	1	0.5	0.5	0.5	2	0.5	2	8	0.25	0.25
T4	0.333	0.333	0.5	2	0.5	2	2	1	0.5	0.5	3.003	2	4	8	0.25	0.25
T5	0.5	0.5	2	0.5	1	2	2	2	1	2	4	4	4	8	0.333333	0.5
S1	0.5	0.333	0.5	2	0.5	2	2	2	0.5	1	2	2	3.003	8	0.333333	0.333333
S2	0.2	0.125	0.25	0.125	0.333	0.333	0.5	0.333	0.25	0.5	1	0.5	0.5	3.003	0.166667	0.25
S3	0.333	0.333	0.5	0.125	0.333	2	2	0.5	0.25	0.5	2	1	2	8	0.25	0.5
S4	0.333	0.2	0.333	0.125	0.333	2	0.5	0.25	0.25	0.333	2	0.5	1	4	0.2	0.25
S5	0.111	0.2	0.111	0.111	0.111	0.333	0.125	0.125	0.125	0.125	0.333	0.125	0.25	1	0.142857	0.166667
F1	0.5	0.5	3	3	3	5	4	4	3	3	6	4	5	7	1	2
F2	0.5	0.333	2	3	3	4	4	4	2	3	4	2	4	6	0.5	1
Expert Serial Number：7					Expert type：Cost control
Evaluation criteria	L1	L2	P1	P2	T1	T2	T3	T4	T5	S1	S2	S3	S4	S5	F1	F2
L1	1	1	2	2	3.0003	4	5	5	4	3.003	5	5	5	5	3.003	2
L2	1	1	2	3.003	1	3.003	2	1	0.5	2	4	4	5	8	2	3.003
P1	0.5	0.5	1	4	0.5	1	1	1	0.5	2	8	8	5	8	1	2
P2	0.5	0.333	0.25	1	0.333333	1	2	0.5	0.333333	0.5	4	2	2	5	0.5	0.333333
T1	0.3333	1	2	3	1	3.003	2	2	2	2	4	3.003	3.003	5	0.333333	0.333333
T2	0.25	0.333	1	1	0.333	1	2	0.333333	0.333333	0.333333	2	0.5	3.003	8	0.25	0.25
T3	0.2	0.5	1	0.5	0.5	0.5	1	0.5	0.333333	0.5	4	0.5	2	6.0241	0.333333	0.2
T4	0.2	1	1	2	0.5	3	2	1	0.333333	0.333333	3.003	3.003	3.003	6.99301	0.25	0.25
T5	0.25	2	2	3	0.5	3	3	3	1	1	3.003	4	5	9.00901	0.5	0.333333
S1	0.333	0.5	0.5	2	0.5	3	2	3	1	1	6.0241	2	3.003	6.0241	0.333333	0.5
S2	0.2	0.25	0.125	0.25	0.25	0.5	0.25	0.333	0.333	0.166	1	0.333333	0.5	6.0241	0.333333	0.333333
S3	0.2	0.25	0.125	0.5	0.333	2	2	0.333	0.25	0.5	3	1	2	6.0241	0.25	0.25
S4	0.2	0.2	0.2	0.5	0.333	0.333	0.5	0.333	0.2	0.333	2	0.5	1	4	0.2	0.2
S5	0.2	0.125	0.125	0.2	0.2	0.125	0.166	0.143	0.111	0.166	0.166	0.166	0.25	1	0.166667	0.142857
F1	0.333	0.5	1	2	3	4	3	4	2	3	3	4	5	6	1	0.5
F2	0.5	0.333	0.5	3	3	4	5	4	3	2	3	4	5	7	2	1
Expert Serial Number：8					Expert type：Cost control
Evaluation criteria	L1	L2	P1	P2	T1	T2	T3	T4	T5	S1	S2	S3	S4	S5	F1	F2
L1	1	3.003	4	4	1	2	3.003	3.003	2	2	3.003	3.003	8	6.0241	1	2
L2	0.333	1	2	3.003	0.5	4	3.003	2	2	4	4	4	4	9.00901	2	2
P1	0.25	0.5	1	2	0.5	2	3.003	3.003	1	2	3.003	4	4	8	0.333333	0.333333
P2	0.25	0.333	0.5	1	0.333333	2	1	0.333333	0.333333	0.5	4	3.003	3.003	6.0241	0.333333	0.5
T1	1	2	2	3	1	3.003	4	2	1	3.003	5	3.003	4	5	0.333333	0.5
T2	0.5	0.25	0.5	0.5	0.333	1	3.003	0.5	0.333333	1	4	2	5	6.0241	0.25	0.2
T3	0.333	0.333	0.333	1	0.25	0.333	1	0.5	0.333333	0.333333	2	2	6.0241	6.0241	0.25	0.333333
T4	0.333	0.5	0.333	3	0.5	2	2	1	0.333333	1	3.003	4	6.99301	8	0.25	0.333333
T5	0.5	0.5	1	3	1	3	3	3	1	3.003	6.99301	3.003	4	4	0.333333	0.5
S1	0.5	0.25	0.5	2	0.333	1	3	1	0.333	1	4	2	3.003	6.0241	0.25	0.25
S2	0.333	0.25	0.333	0.25	0.2	0.25	0.5	0.333	0.143	0.25	1	0.333333	0.5	5	0.166667	0.2
S3	0.333	0.25	0.25	0.333	0.333	0.5	0.5	0.25	0.333	0.5	3	1	3.003	6.0241	0.25	0.333333
S4	0.125	0.25	0.25	0.333	0.25	0.2	0.166	0.143	0.25	0.333	2	0.333	1	6.99301	0.166667	0.25
S5	0.166	0.111	0.125	0.166	0.2	0.166	0.166	0.125	0.25	0.166	0.2	0.166	0.143	1	0.142857	0.166667
F1	1	0.5	3	3	3	4	4	4	3	4	6	4	6	7	1	3.003
F2	0.5	0.5	3	2	2	5	3	3	2	4	5	3	4	6	0.333	1
Expert Serial Number：9					Expert type：Cost control
Evaluation criteria	L1	L2	P1	P2	T1	T2	T3	T4	T5	S1	S2	S3	S4	S5	F1	F2
L1	1	3.003	4	5	2	4	4	3.003	2	3.003	5	3.003	4	8	2	3.003
L2	0.333	1	2	3.003	0.5	2	2	2	2	2	3.003	3.003	5	6.0241	2	3.003
P1	0.25	0.5	1	2	1	3.003	4	2	0.5	2	4	2	4	8	0.333333	0.5
P2	0.2	0.333	0.5	1	0.25	2	2	0.5	1	0.5	4	8	5	6.99301	0.25	0.333333
T1	0.5	2	1	4	1	2	3.003	2	1	2	3.003	3.003	8	9.00901	0.333333	0.333333
T2	0.25	0.5	0.333	0.5	0.5	1	0.5	0.333333	0.333333	0.5	4	0.333333	0.5	4	0.166667	0.25
T3	0.25	0.5	0.25	0.5	0.333	2	1	0.5	0.333333	0.333333	3.003	0.5	2	8	0.25	0.25
T4	0.333	0.5	0.5	2	0.5	3	2	1	0.5	1	4	2	4	8	0.25	0.333333
T5	0.5	0.5	2	1	1	3	3	2	1	3.003	4	3.003	4	8	0.5	0.5
S1	0.333	0.5	0.5	2	0.5	2	3	1	0.333	1	3.003	3.003	3.003	5	0.25	0.333333
S2	0.2	0.333	0.25	0.25	0.333	0.25	0.333	0.25	0.25	0.333	1	0.333333	0.333333	5	0.142857	0.25
S3	0.333	0.333	0.5	0.125	0.333	3	2	0.5	0.333	0.333	3	1	3.003	8	0.333333	0.333333
S4	0.25	0.2	0.25	0.2	0.125	2	0.5	0.25	0.25	0.333	3	0.333	1	5	0.166667	0.25
S5	0.125	0.166	0.125	0.143	0.111	0.25	0.125	0.125	0.125	0.2	0.2	0.125	0.2	1	0.166667	0.166667
F1	0.5	0.5	3	4	3	6	4	4	2	4	7	3	6	6	1	3.003
F2	0.333	0.333	2	3	3	4	4	3	2	3	4	3	4	6	0.333	1
Expert Serial Number：10					Expert type：Territorial and spatial planning
Evaluation criteria	L1	L2	P1	P2	T1	T2	T3	T4	T5	S1	S2	S3	S4	S5	F1	F2
L1	1	2	2	4	2	4	3.003	3.003	2	3.003	5	6.0241	6.99301	9.00901	3.003	3.003
L2	0.5	1	2	4	2	3.003	3.003	3.003	1	3.003	4	4	5	6.99301	1	3.003
P1	0.5	0.5	1	4	0.5	1	1	0.5	0.333333	2	5	8	5	8	1	2
P2	0.25	0.25	0.25	1	0.5	2	2	0.5	0.333333	2	4	2	5	5	0.25	0.333333
T1	0.5	0.5	2	2	1	2	3.003	2	2	2	8	3.003	6.0241	6.99301	0.333333	0.333333
T2	0.25	0.333	1	0.5	0.5	1	0.5	0.333333	0.25	0.5	3.003	0.5	2	8	0.2	0.25
T3	0.333	0.333	1	0.5	0.333	2	1	1	0.5	0.333333	5	0.5	2	6.0241	0.2	0.333333
T4	0.333	0.333	2	2	0.5	3	1	1	0.5	0.5	5	3.003	4	8	0.2	0.25
T5	0.5	1	3	3	0.5	4	2	2	1	3.003	4	4	8	9.00901	0.25	0.5
S1	0.333	0.333	0.5	0.5	0.5	2	3	2	0.333	1	5	1	4	8	0.2	0.25
S2	0.2	0.25	0.2	0.25	0.125	0.333	0.2	0.2	0.25	0.2	1	1	0.5	6.0241	0.142857	0.2
S3	0.166	0.25	0.125	0.5	0.333	2	2	0.333	0.25	1	1	1	3.003	8	0.142857	0.25
S4	0.143	0.2	0.2	0.2	0.166	0.5	0.5	0.25	0.125	0.25	2	0.333	1	5	0.166667	0.2
S5	0.111	0.143	0.125	0.2	0.143	0.125	0.166	0.125	0.111	0.125	0.166	0.125	0.2	1	0.142857	0.166667
F1	0.333	1	1	4	3	5	5	5	4	5	7	7	6	7	1	1
F2	0.333	0.333	0.5	3	3	4	3	4	2	4	5	4	5	6	1	1
Expert Serial Number：11					Expert type：Territorial and spatial planning
Evaluation criteria	L1	L2	P1	P2	T1	T2	T3	T4	T5	S1	S2	S3	S4	S5	F1	F2
L1	1	3.003	3.003	4	2	2	5	3.003	2	3.003	5	3.003	8	6.0241	2	2
L2	0.333	1	3.003	5	0.333333	4	3.003	3.003	2	4	6.0241	4	4	9.00901	1	2
P1	0.333	0.333	1	3.003	0.5	4	3.003	3.003	2	2	4	4	4	6.0241	0.25	0.25
P2	0.25	0.2	0.333	1	0.333333	3.003	2	2	0.5	2	4	3.003	4	6.0241	0.25	0.333333
T1	0.5	3	2	3	1	3.003	2	2	0.5	4	6.0241	3.003	4	6.0241	0.25	0.333333
T2	0.5	0.25	0.25	0.333	0.333	1	1	0.5	0.25	2	4	3.003	5	8	0.2	0.2
T3	0.2	0.333	0.333	0.5	0.5	1	1	0.333333	0.333333	0.5	3.0303	0.5	2	5	0.2	0.333333
T4	0.333	0.333	0.333	0.5	0.5	2	3	1	0.5	2	5	3.003	6.99301	5	0.25	0.333333
T5	0.5	0.5	0.5	2	2	4	3	2	1	4	6.99301	4	6.0241	8	0.25	0.5
S1	0.333	0.25	0.5	0.5	0.25	0.5	2	0.5	0.25	1	5	2	4	5	0.2	0.25
S2	0.2	0.166	0.25	0.25	0.166	0.25	0.33	0.2	0.143	0.2	1	0.333333	0.333333	5	0.142857	0.2
S3	0.333	0.25	0.25	0.333	0.333	0.333	2	0.333	0.25	0.5	3	1	3.003	6.0241	0.2	0.25
S4	0.125	0.25	0.25	0.25	0.25	0.2	0.5	0.143	0.166	0.25	3	0.333	1	5	0.166667	0.25
S5	0.166	0.111	0.166	0.166	0.166	0.125	0.2	0.2	0.125	0.2	0.2	0.166	0.2	1	0.125	0.142857
F1	0.5	1	4	4	4	5	5	4	4	5	7	5	6	8	1	2
F2	0.5	0.5	4	3	3	5	3	3	2	4	5	4	4	7	0.5	1
Expert Serial Number：12					Expert type：Territorial and spatial planning
Evaluation criteria	L1	L2	P1	P2	T1	T2	T3	T4	T5	S1	S2	S3	S4	S5	F1	F2
L1	1	1	2	5	2	3.003	3.003	2	2	4	5	3.003	5	9.00901	1	2
L2	1	1	3.003	3.003	0.5	3.003	2	2	2	2	3.003	3.003	5	6.0241	2	3.003
P1	0.5	0.333	1	3.003	1	5	4	2	0.5	2	5	2	4	6.99301	0.333333	0.5
P2	0.2	0.333	0.333	1	0.333333	0.5	0.5	0.333333	0.333333	2	4	3.003	5	6.99301	0.2	0.333333
T1	0.5	2	1	3	1	3.003	4	2	2	3.003	5	5	5	9.00901	0.333333	0.333333
T2	0.333	0.333	0.2	2	0.333	1	0.5	0.5	0.333333	1	5	1	1	6.99301	0.2	0.333333
T3	0.333	0.5	0.25	2	0.25	2	1	1	0.333333	0.5	5	2	2	6.99301	0.2	0.25
T4	0.5	0.5	0.5	3	0.5	2	1	1	1	2	3.003	3.003	5	8	0.2	0.333333
T5	0.5	0.5	2	3	0.5	3	3	1	1	2	5	3.003	4	8	0.333333	0.333333
S1	0.25	0.5	0.5	0.5	0.333	1	2	0.5	0.5	1	4	2	3.003	4	0.25	0.333333
S2	0.2	0.333	0.2	0.25	0.2	0.2	0.2	0.333	0.2	0.25	1	0.333333	0.5	4	0.166667	0.25
S3	0.333	0.333	0.5	0.333	0.2	1	0.5	0.333	0.333	0.5	3	1	4	5	0.333333	0.333333
S4	0.2	0.2	0.25	0.2	0.2	1	0.5	0.2	0.25	0.333	2	0.25	1	3.003	0.166667	0.25
S5	0.111	0.166	0.143	0.143	0.111	0.143	0.143	0.125	0.125	0.25	0.25	0.2	0.333	1	0.142857	0.166667
F1	1	0.5	3	5	3	5	5	5	3	4	6	3	6	7	1	2
F2	0.5	0.333	2	3	3	3	4	3	3	3	4	3	4	6	0.5	1
Expert Serial Number：13					Expert type：Industrial planning
Evaluation criteria	L1	L2	P1	P2	T1	T2	T3	T4	T5	S1	S2	S3	S4	S5	F1	F2
L1	1	3.003	3.003	3.003	2	3.003	2	2	2	4	5	3.003	5	9.00901	2	3.003
L2	0.333	1	2	2	2	4	3.003	3.003	2	3.003	5	2	6.0241	6.99301	1	1
P1	0.333	0.5	1	3.0303	2	3.0303	3.0303	2	0.5	2	5	5	3.003	8	1	2
P2	0.333	0.5	0.33	1	0.333333	3.003	2	0.333333	0.333333	3.003	5	2	2	6.0241	0.333333	0.333333
T1	0.5	0.5	0.5	3	1	3.003	3.003	2	1	3.003	4	4	6.99301	6.99301	0.25	0.333333
T2	0.333	0.25	0.33	0.333	0.333	1	0.5	0.333333	0.333333	0.333333	4	0.5	2	8	0.25	0.333333
T3	0.5	0.333	0.33	0.5	0.333	2	1	0.5	0.333333	0.5	3.003	0.333333	3.003	6.99301	0.166667	0.25
T4	0.5	0.333	0.5	3	0.5	3	2	1	0.333333	1	4	2	5	8	0.333333	0.5
T5	0.5	0.5	2	3	1	3	3	3	1	2	6.0241	4	4	5	0.333333	0.5
S1	0.25	0.333	0.5	0.333	0.333	3	2	1	0.5	1	3.003	2	4	8	0.2	0.25
S2	0.2	0.2	0.2	0.2	0.25	0.25	0.333	0.25	0.166	0.333	1	0.5	0.5	3.003	0.166667	0.333333
S3	0.333	0.5	0.2	0.5	0.25	2	3	0.5	0.25	0.5	2	1	3.003	5	0.166667	0.25
S4	0.2	0.166	0.333	0.5	0.143	0.5	0.333	0.2	0.25	0.25	2	0.333	1	3.003	0.2	0.2
S5	0.111	0.143	0.125	0.166	0.143	0.125	0.143	0.125	0.2	0.125	0.333	0.2	0.333	1	0.125	0.142857
F1	0.5	1	1	3	4	4	6	3	3	5	6	6	5	8	1	1
F2	0.333	1	0.5	3	3	3	4	2	2	4	3	4	5	7	1	1
Expert Serial Number：14					Expert type：Industrial planning
Evaluation criteria	L1	L2	P1	P2	T1	T2	T3	T4	T5	S1	S2	S3	S4	S5	F1	F2
L1	1	2	2	3.003	2	3.003	3.003	3.003	2	3.003	5	4	5	9.00901	2	3.0303
L2	0.5	1	2	4	1	4	4	4	2	3.003	6.99301	4	4	9.00901	0.5	1
P1	0.5	0.5	1	4	1	4	4	4	3.003	2	5	3.003	4	8	0.333333	0.333333
P2	0.333	0.25	0.25	1	0.25	1	2	1	0.5	2	4	3.003	4	6.0241	0.25	0.333333
T1	0.5	1	1	4	1	2	2	1	1	4	5	3.003	3.003	6.0241	0.2	0.5
T2	0.333	0.25	0.25	1	0.5	1	0.5	0.5	0.333333	3.003	6.0241	3.003	3.003	8	0.166667	0.2
T3	0.333	0.25	0.25	0.5	0.5	2	1	0.333333	0.5	0.5	8	2	2	6.0241	0.25	0.25
T4	0.333	0.25	0.25	1	1	2	3	1	1	3.003	6.0241	3.003	5	6.99301	0.2	0.25
T5	0.5	0.5	0.333	2	1	3	2	1	1	3.003	8	4	5	8	0.5	1
S1	0.333	0.333	0.5	0.5	0.25	0.333	2	0.333	0.333	1	4	3.003	5	6.0241	0.333333	0.333333
S2	0.2	0.143	0.2	0.25	0.2	0.166	0.125	0.166	0.125	0.25	1	0.25	0.333333	4	0.166667	0.2
S3	0.25	0.25	0.333	0.333	0.333	0.333	0.5	0.333	0.25	0.333	4	1	2	6.0241	0.2	0.25
S4	0.2	0.25	0.25	0.25	0.333	0.333	0.5	0.2	0.2	0.2	3	0.5	1	2	0.166667	0.2
S5	0.111	0.111	0.125	0.166	0.166	0.125	0.166	0.143	0.125	0.166	0.25	0.166	0.5	1	0.111111	0.142857
F1	0.5	2	3	4	5	6	4	5	2	3	6	5	6	9	1	3.0303
F2	0.33	1	3	3	2	5	4	4	1	3	5	4	5	7	0.33	1
Expert Serial Number：15					Expert type：Industrial planning
Evaluation criteria	L1	L2	P1	P2	T1	T2	T3	T4	T5	S1	S2	S3	S4	S5	F1	F2
L1	1	1	2	4	1	2	3.003	2	1	3.003	5	3.003	4	9.00901	2	2
L2	1	1	3.003	4	2	3.003	4	2	2	4	6.0241	5	5	9.00901	2	3.003
P1	0.5	0.333	1	5	0.5	3.003	4	2	0.5	3.003	6.0241	3.003	4	8	0.25	0.333333
P2	0.25	0.25	0.2	1	0.5	3.003	2	0.5	0.333333	0.5	2	4	5	6.99301	0.25	0.333333
T1	1	0.5	2	2	1	4	3.003	3.003	2	4	6.99301	5	8	9.00901	0.25	0.5
T2	0.5	0.333	0.333	0.333	0.25	1	0.5	0.333333	0.333333	2	4	2	3.003	5	0.166667	0.25
T3	0.333	0.25	0.25	0.5	0.333	2	1	0.5	0.333333	2	5	2	3.003	6.99301	0.166667	0.25
T4	0.5	0.5	0.5	2	0.333	3	2	1	0.5	2	5	3.003	5	3.003	0.333333	0.333333
T5	1	0.5	2	3	0.5	3	3	2	1	2	5	4	5	8	0.333333	0.5
S1	0.333	0.25	0.333	2	0.25	0.5	0.5	0.5	0.5	1	4	3.003	4	5	0.333333	0.333333
S2	0.2	0.166	0.166	0.5	0.143	0.25	0.2	0.2	0.2	0.25	1	0.25	0.5	3.003	0.166667	0.2
S3	0.333	0.2	0.333	0.25	0.2	0.5	0.5	0.333	0.25	0.333	4	1	3.003	5	0.25	0.333333
S4	0.25	0.2	0.25	0.2	0.125	0.333	0.333	0.2	0.2	0.25	2	0.333	1	3.003	0.25	0.333333
S5	0.111	0.111	0.125	0.143	0.111	0.2	0.143	0.333	0.125	0.2	0.333	0.2	0.333	1	0.125	0.166667
F1	0.5	0.5	4	4	4	6	6	3	3	3	6	4	4	8	1	2
F2	0.5	0.333	3	3	2	4	4	3	2	3	5	3	3	6	0.5	1
Expert Serial Number：16					Expert type：Architectural design
Evaluation criteria	L1	L2	P1	P2	T1	T2	T3	T4	T5	S1	S2	S3	S4	S5	F1	F2
L1	1	2	2	2	3.003	3.003	3.003	3.003	3.003	4	5	3.003	5	8	2	2
L2	0.5	1	1	2	3.003	3.003	4	5	2	2	5	3.0303	4	5	0.5	0.5
P1	0.5	1	1	2	2	3.0303	3.0303	2	1	2	3.003	5	3.003	8	1	1
P2	0.5	0.5	0.5	1	0.5	1	2	0.5	0.5	0.5	3.003	2	2	5	0.333333	0.5
T1	0.333	0.333	0.5	2	1	4	5	3.003	2	2	4	4	5	6.99301	0.333333	0.333333
T2	0.333	0.333	0.33	1	0.25	1	2	0.5	0.333333	0.5	3.003	0.5	2	8	0.25	0.25
T3	0.333	0.25	0.33	0.5	0.2	0.5	1	0.333333	0.333333	0.5	2	0.333333	3.003	8	0.2	0.25
T4	0.333	0.2	0.5	2	0.333	2	3	1	0.333333	1	4	2	5	8	0.333333	0.5
T5	0.333	0.5	1	2	0.5	3	3	3	1	2	6.0241	3.003	3.003	8	0.333333	0.5
S1	0.25	0.5	0.5	2	0.5	2	2	1	0.5	1	3.003	2	4	8	0.2	0.25
S2	0.2	0.2	0.333	0.333	0.25	0.333	0.5	0.25	0.166	0.333	1	0.333333	0.5	3.003	0.166667	0.25
S3	0.333	0.33	0.2	0.5	0.25	2	3	0.5	0.333	0.5	3	1	3.003	5	0.166667	0.2
S4	0.2	0.25	0.333	0.5	0.2	0.5	0.333	0.2	0.333	0.25	2	0.333	1	4	0.2	0.2
S5	0.125	0.2	0.125	0.2	0.143	0.125	0.125	0.125	0.125	0.125	0.333	0.2	0.25	1	0.125	0.142857
F1	0.5	2	1	3	3	4	5	3	3	5	6	6	5	8	1	2
F2	0.5	2	1	2	3	4	4	2	2	4	4	5	5	7	0.5	1
Expert Serial Number：17					Expert type：Architectural design
Evaluation criteria	L1	L2	P1	P2	T1	T2	T3	T4	T5	S1	S2	S3	S4	S5	F1	F2
L1	1	3.0303	1	2	3.003	4	5	2	3.003	3.003	5	4	5	8	3.003	2
L2	0.33	1	0.5	4	0.5	3.0303	4	3.003	2	3.003	6.99301	4	4	8	0.5	0.333333
P1	1	2	1	4	2	3.003	4	2	2	3.003	4	4	4	5	0.333333	0.25
P2	0.5	0.25	0.25	1	0.25	2	2	2	1	2	8	3.003	4	8	0.333333	0.333333
T1	0.333	2	0.5	4	1	2	2	1	1	4	5	3.003	3.003	6.0241	0.5	0.2
T2	0.25	0.33	0.333	0.5	0.5	1	2	0.5	0.5	0.5	4	3.003	1	8	0.333333	0.25
T3	0.2	0.25	0.25	0.5	0.5	0.5	1	0.333333	0.5	0.5	3.003	3.003	2	8	0.25	0.2
T4	0.5	0.333	0.5	0.5	1	2	3	1	0.5	2	5	3.003	5	8	0.25	0.25
T5	0.333	0.5	0.5	1	1	2	2	2	1	2	3.003	3.003	5	8	0.333333	0.333333
S1	0.333	0.333	0.333	0.5	0.25	2	2	0.5	0.5	1	4	2	5	5	0.333333	0.25
S2	0.2	0.143	0.25	0.125	0.2	0.25	0.333	0.2	0.333	0.25	1	0.333333	0.333333	5	0.2	0.142857
S3	0.25	0.25	0.25	0.333	0.333	0.333	0.333	0.333	0.333	0.5	3	1	3.003	8	0.5	0.333333
S4	0.2	0.25	0.25	0.25	0.333	1	0.5	0.2	0.2	0.2	3	0.333	1	2	0.2	0.25
S5	0.125	0.125	0.2	0.125	0.166	0.125	0.125	0.125	0.125	0.2	0.2	0.125	0.5	1	0.111111	0.125
F1	0.333	2	3	3	2	3	4	4	3	3	5	2	5	9	1	0.5
F2	0.5	3	4	3	5	4	5	4	3	4	7	3	4	8	2	1
Expert Serial Number：18					Expert type：Architectural design
Evaluation criteria	L1	L2	P1	P2	T1	T2	T3	T4	T5	S1	S2	S3	S4	S5	F1	F2
L1	1	3.003	2	2	2	3.003	4	3.003	3.003	4	5	5	5.98802	9.00901	2	2
L2	0.333	1	0.333333	0.5	0.5	1	2	0.5	0.5	2	5	3.003	8	9.00901	0.5	1
P1	0.5	3	1	3.003	1	3.003	3.003	2	2	3.003	6.99301	3.003	3.003	8	0.5	0.5
P2	0.5	2	0.333	1	0.5	2	2	2	1	0.5	2	3.003	5	5	0.333333	0.5
T1	0.5	2	1	2	1	3.003	4	3.003	3.003	3.003	6.99301	3.003	8	8	0.333333	0.333333
T2	0.333	1	0.333	0.5	0.333	1	2	0.5	0.5	2	5	3.003	4	5.98802	0.25	0.25
T3	0.25	0.5	0.333	0.5	0.25	0.5	1	0.5	0.5	2	5	3.003	4	8	0.25	0.333333
T4	0.333	2	0.5	0.5	0.333	2	2	1	0.5	2	8	3.003	5	3.003	0.333333	0.333333
T5	0.333	2	0.5	1	0.333	2	2	2	1	2	5	4	5	8	0.333333	0.5
S1	0.25	0.5	0.333	2	0.333	0.5	0.5	0.5	0.5	1	5	2	3.003	5	0.25	0.333333
S2	0.2	0.2	0.143	0.5	0.143	0.2	0.2	0.125	0.2	0.2	1	0.333333	0.5	3.003	0.2	0.25
S3	0.2	0.333	0.333	0.333	0.333	0.333	0.333	0.333	0.25	0.5	3	1	2	5	0.25	0.25
S4	0.167	0.125	0.333	0.2	0.125	0.25	0.25	0.2	0.2	0.333	2	0.5	1	5	0.333333	0.333333
S5	0.111	0.111	0.125	0.2	0.125	0.167	0.125	0.333	0.125	0.2	0.333	0.2	0.2	1	0.142857	0.166667
F1	0.5	2	2	3	3	4	4	3	3	4	5	4	3	7	1	2
F2	0.5	1	2	2	3	4	3	3	2	3	4	4	3	6	0.5	1
Expert Serial Number：19					Expert type：Potential merchants
Evaluation criteria	L1	L2	P1	P2	T1	T2	T3	T4	T5	S1	S2	S3	S4	S5	F1	F2
L1	1	3.003	3.003	4	3.003	4	3.003	3.003	3.003	4	5.98802	4	5	9.00901	2	3.003
L2	0.333	1	1	2	2	4	3.003	5	3.003	4	5	0.003003	4	5	0.333333	0.5
P1	0.333	1	1	2	2	4	3.0303	2	2	2	3.003	5	3.003	5	0.333333	0.333333
P2	0.25	0.5	0.5	1	0.5	2	2	1	0.5	1	4	3.0303	2	5	0.25	0.333333
T1	0.333	0.5	0.5	2	1	3.003	2	1	1	3.003	5	3.003	4	8	0.25	0.333333
T2	0.25	0.25	0.25	0.5	0.333	1	0.5	0.333333	0.333333	0.5	4	0.5	2	5.98802	0.333333	0.333333
T3	0.333	0.333	0.33	0.5	0.5	2	1	0.5	0.5	2	3.003	2	4	5	0.333333	0.5
T4	0.333	0.2	0.5	1	1	3	2	1	0.333333	1	4	2	5	8	0.333333	0.5
T5	0.333	0.333	0.5	2	1	3	2	3	1	3.003	5	4	4	8	0.333333	0.5
S1	0.25	0.25	0.5	1	0.333	2	0.5	1	0.333	1	5	3.003	2	4	0.333333	0.5
S2	0.167	0.2	0.333	0.25	0.2	0.25	0.333	0.25	0.2	0.2	1	0.333333	0.5	2	0.166667	0.25
S3	0.25	0333	0.2	0.33	0.333	2	0.5	0.5	0.25	0.333	3	1	3.003	5	0.166667	0.2
S4	0.2	0.25	0.333	0.5	0.25	0.5	0.25	0.2	0.25	0.5	2	0.333	1	4	0.2	0.2
S5	0.111	0.2	0.2	0.2	0.125	0.167	0.2	0.125	0.125	0.25	0.5	0.2	0.25	1	0.166667	0.2
F1	0.5	3	3	4	4	3	3	3	3	3	6	6	5	6	1	2
F2	0.333	2	3	3	3	3	2	2	2	2	4	5	5	5	0.5	1
Expert Serial Number：20					Expert type：Potential merchants
Evaluation criteria	L1	L2	P1	P2	T1	T2	T3	T4	T5	S1	S2	S3	S4	S5	F1	F2
L1	1	2	2	2	2	4	3.003	2	2	4	5	5	5	5.98802	2	2
L2	0.5	1	0.333333	2	0.5	2	1	1	0.5	2	3.003	4	3.003	5	0.5	0.5
P1	0.5	3	1	2	1	2	2	2	2	3.003	5	3.003	4	5.98802	0.333333	0.25
P2	0.5	0.5	0.5	1	0.5	2	3.003	2	0.5	0.5	5	2	4	8	0.25	0.333333
T1	0.5	2	1	2	1	2	1	0.5	0.5	4	5	3.003	3.003	6.0241	0.25	0.5
T2	0.25	0.5	0.5	0.5	0.5	1	2	1	0.5	2	4	3.003	3.003	8	0.333333	0.25
T3	0.333	1	0.5	0.333	1	0.5	1	0.5	0.333333	2	3.003	3.003	3.003	8	0.333333	0.333333
T4	0.5	1	0.5	0.5	2	1	2	1	0.5	2	5	3.003	3.003	5	0.25	0.5
T5	0.5	2	0.5	2	2	2	3	2	1	3.003	4	4	5	8	0.25	0.333333
S1	0.25	0.5	0.333	2	0.25	0.5	0.5	0.5	0.333	1	3.003	2	5	8	0.25	0.333333
S2	0.2	0.333	0.2	0.2	0.2	0.25	0.333	0.2	0.25	0.333	1	0.333333	1	3.003	0.142857	0.166667
S3	0.2	0.25	0.333	0.5	0.333	0.333	0.333	0.333	0.25	0.5	3	1	2	5	0.25	0.333333
S4	0.2	0.333	0.25	0.25	0.333	0.333	0.333	0.333	0.2	0.2	1	0.5	1	3.003	0.166667	0.2
S5	0.167	0.2	0.167	0.125	0.166	0.125	0.125	0.2	0.125	0.125	0.333	0.2	0.333	1	0.125	0.142857
F1	0.5	2	3	4	4	3	3	4	4	4	7	4	6	8	1	2
F2	0.5	2	4	3	2	4	3	2	3	3	6	3	5	7	0.5	1
Expert Serial Number：21					Expert type：Potential merchants
Evaluation criteria	L1	L2	P1	P2	T1	T2	T3	T4	T5	S1	S2	S3	S4	S5	F1	F2
L1	1	2	3.003	2	2	2	3.003	2	2	3.003	5	4	5	8	2	3.003
L2	0.5	1	2	2	1	1	2	1	1	2	5	4	5	8	0.5	2
P1	0.333	0.5	1	2	0.5	1	0.5	0.5	0.5	2	5	3.003	5	8	0.333333	0.5
P2	0.5	0.5	0.5	1	0.5	1	1	1	1	0.5	3.003	3.003	5	8	0.25	0.5
T1	0.5	1	2	2	1	2	1	0.5	0.5	2	3.33333	3.003	5.98802	8	0.333333	0.333333
T2	0.5	1	1	1	0.5	1	0.5	0.333333	0.5	2	5	2	3.003	5.98802	0.25	0.333333
T3	0.333	0.5	2	1	1	2	1	1	1	2	5.98802	4	4	8	0.333333	0.5
T4	0.5	1	2	1	2	3	1	1	1	2	5.98802	3.003	5	8	0.333333	0.333333
T5	0.5	1	2	1	2	2	1	1	1	2	5	4	5	8	0.333333	0.5
S1	0.333	0.5	0.5	2	0.5	0.5	0.5	0.5	0.5	1	3.003	3.003	4	5	0.25	0.333333
S2	0.2	0.2	0.2	0.333	0.3	0.2	0.167	0.167	0.2	0.333	1	0.5	0.5	3.003	0.166667	0.2
S3	0.25	0.25	0.333	0.333	0.333	0.5	0.25	0.333	0.25	0.333	2	1	3.003	5	0.25	0.333333
S4	0.2	0.2	0.2	0.2	0.167	0.333	0.25	0.2	0.2	0.25	2	0.333	1	2	0.25	0.333333
S5	0.125	0.125	0.125	0.125	0.125	0.167	0.125	0.125	0.125	0.2	0.333	0.2	0.5	1	0.125	0.142857
F1	0.5	2	3	4	3	4	3	3	3	4	6	4	4	8	1	2
F2	0.333	0.5	2	2	3	3	2	3	2	3	5	3	3	7	0.5	1

## Sheet: Sub-classification Criteria
Expert Serial Number：1		Expert type：Government management							Expert Serial Number：2		Expert type：Government management							Expert Serial Number：3		Expert type：Government management
Evaluation criteria (PWM)	L1-1	L1-2	L1-3	L1-4	L1-5	L1-6			Evaluation criteria (PWM)	L1-1	L1-2	L1-3	L1-4	L1-5	L1-6			Evaluation criteria (PWM)	L1-1	L1-2	L1-3	L1-4	L1-5	L1-6
L1-1	1	0.5	0.25	2	3	4			L1-1	1	1	0.333333	3	3	5			L1-1	1	1	0.5	2	2	3
L1-2	2	1	0.5	2	3	4			L1-2	1	1	1	2	2	2			L1-2	1	1	1	3	3	3
L1-3	4	2	1	2	3	4			L1-3	3	1	1	1	3	4			L1-3	2	1	1	1	3	4
L1-4	0.5	0.5	0.5	1	2	3			L1-4	0.333333	0.5	1	1	1	3			L1-4	0.5	0.333333	1	1	1	3
L1-5	0.333333	0.333333	0.333333	0.5	1	2			L1-5	0.333333	0.5	0.333333	1	1	2			L1-5	0.5	0.333333	0.333333	1	1	2
L1-6	0.25	0.25	0.25	0.333333	0.5	1			L1-6	0.2	0.5	0.25	0.333333	0.5	1			L1-6	0.333333	0.333333	0.25	0.333333	0.5	1
Evaluation criteria (DWM)	L1-1	L1-2	L1-3	L1-4	L1-5	L1-6			Evaluation criteria (DWM)	L1-1	L1-2	L1-3	L1-4	L1-5	L1-6			Evaluation criteria (DWM)	L1-1	L1-2	L1-3	L1-4	L1-5	L1-6
L1-1	1	2	1	1	2	4			L1-1	1	2	2	2	2	3			L1-1	1	1	0.5	0.5	1	3
L1-2	0.5	1	0.5	0.5	1	2			L1-2	0.5	1	1	1	2	3			L1-2	1	1	0.333333	0.333333	0.5	2
L1-3	1	2	1	1	2	4			L1-3	0.5	1	1	1	2	4			L1-3	2	3	1	2	2	5
L1-4	1	2	1	1	2	3			L1-4	0.5	1	1	1	2	3			L1-4	2	3	0.5	1	2	4
L1-5	0.5	1	0.5	0.5	1	2			L1-5	0.5	0.5	0.5	0.5	1	2			L1-5	1	2	0.5	0.5	1	2
L1-6	0.25	0.5	0.25	0.333333	0.5	1			L1-6	0.333333	0.333333	0.25	0.333333	0.5	1			L1-6	0.333333	0.5	0.2	0.25	0.5	1
Evaluation criteria (CWM)	L1-1	L1-2	L1-3	L1-4	L1-5	L1-6			Evaluation criteria (CWM)	L1-1	L1-2	L1-3	L1-4	L1-5	L1-6			Evaluation criteria (CWM)	L1-1	L1-2	L1-3	L1-4	L1-5	L1-6
L1-1	1	3	2	0.2	0.25	0.333333			L1-1	1	2	2	0.25	0.25	0.333333			L1-1	1	2	1	0.2	0.25	0.333333
L1-2	0.333333	1	0.333333	0.333333	0.5	0.5			L1-2	0.5	1	0.5	0.25	0.333333	0.333333			L1-2	0.5	1	0.5	0.333333	0.333333	0.5
L1-3	0.5	3	1	0.333333	0.5	0.5			L1-3	0.5	2	1	0.5	0.5	0.5			L1-3	1	2	1	0.333333	0.333333	0.5
L1-4	5	3	3	1	2	3			L1-4	4	4	2	1	2	2			L1-4	5	3	3	1	2	3
L1-5	4	2	2	0.5	1	2			L1-5	4	3	2	0.5	1	2			L1-5	5	3	3	0.5	1	2
L1-6	3	2	2	0.333333	0.5	1			L1-6	3	3	2	0.5	0.5	1			L1-6	4	2	2	0.333333	0.5	1
Evaluation criteria	T2-1	T2-2							Evaluation criteria	T2-1	T2-2							Evaluation criteria	T2-1	T2-2
T2-1	1	2							T2-1	1	1							T2-1	1	3
T2-2	0.5	1							T2-2	1	1							T2-2	0.333	1
Evaluation criteria	F1-1	F1-2							Evaluation criteria	F1-1	F1-2							Evaluation criteria	F1-1	F1-2
F1-1	1	2							F1-1	1	4							F1-1	1	1
F1-2	0.5	1							F1-2	0.25	1							F1-2	1	1
Evaluation criteria	F2-1	F2-2							Evaluation criteria	F2-1	F2-2							Evaluation criteria	F2-1	F2-2
F2-1	1	0.333							F2-1	1	0.333							F2-1	1	0.5
F2-2	3	1							F2-2	3	1							F2-2	2	1
Evaluation criteria	S5-1	S5-2							Evaluation criteria	S5-1	S5-2							Evaluation criteria	S5-1	S5-2
S5-1	1	0.333333							S5-1	1	0.25							S5-1	1	0.25
S5-2	3	1							S5-2	4	1							S5-2	4	1
Expert Serial Number：4		Expert type：Operational investment							Expert Serial Number：5		Expert type：Operational investment							Expert Serial Number：6		Expert type：Operational investment
Evaluation criteria (PWM)	L1-1	L1-2	L1-3	L1-4	L1-5	L1-6			Evaluation criteria (PWM)	L1-1	L1-2	L1-3	L1-4	L1-5	L1-6			Evaluation criteria (PWM)	L1-1	L1-2	L1-3	L1-4	L1-5	L1-6
L1-1	1	0.5	0.166667	1	2	3.003			L1-1	1	0.333333	0.125	2	4	6.0024			L1-1	1	0.5	0.142857	1	3.003	5
L1-2	2	1	0.333333	2	4	4			L1-2	3	1	0.5	2	3.003	4			L1-2	2	1	0.25	2	4	4
L1-3	6	3	1	3.003	4	6.0241			L1-3	8	2	1	2	5	6.0024			L1-3	7	4	1	3.003	5	8
L1-4	1	0.5	0.333	1	3.003	5			L1-4	0.5	0.5	0.5	1	2	3			L1-4	1	0.5	0.333	1	3.003	5
L1-5	0.5	0.25	0.25	0.333	1	3.003			L1-5	0.25	0.333	0.2	0.5	1	4			L1-5	0.333	0.25	0.2	0.333	1	3.003
L1-6	0.333	0.25	0.166	0.2	0.333	1			L1-6	0.1666	0.25	0.1666	0.333333	0.25	1			L1-6	0.2	0.25	0.125	0.2	0.333	1
Evaluation criteria (DWM)	L1-1	L1-2	L1-3	L1-4	L1-5	L1-6			Evaluation criteria (DWM)	L1-1	L1-2	L1-3	L1-4	L1-5	L1-6			Evaluation criteria (DWM)	L1-1	L1-2	L1-3	L1-4	L1-5	L1-6
L1-1	1	2	1	1	2	4			L1-1	1	1	0.5	0.5	3	5			L1-1	1	0.5	0.333333	0.333333	1	2
L1-2	0.5	1	0.5	0.5	1	2			L1-2	1	1	1	1	2	2			L1-2	2	1	0.5	0.5	2	3.003
L1-3	1	2	1	1	2	4			L1-3	2	1	1	1	3	5			L1-3	3	2	1	1	2	3.003
L1-4	1	2	1	1	2	3			L1-4	2	1	1	1	2	3			L1-4	3	2	1	1	3.003	3
L1-5	0.5	1	0.5	0.5	1	2			L1-5	0.333333	0.5	0.333333	0.5	1	3.003			L1-5	1	0.5	0.5	0.333	1	2
L1-6	0.25	0.5	0.25	0.333333	0.5	1			L1-6	0.2	0.5	0.2	0.333333	0.333	1			L1-6	0.5	0.333	0.333	0.333333	0.5	1
Evaluation criteria (CWM)	L1-1	L1-2	L1-3	L1-4	L1-5	L1-6			Evaluation criteria (CWM)	L1-1	L1-2	L1-3	L1-4	L1-5	L1-6			Evaluation criteria (CWM)	L1-1	L1-2	L1-3	L1-4	L1-5	L1-6
L1-1	1	4	4	0.125	0.142857	0.2			L1-1	1	2	2	0.111111	0.125	0.2			L1-1	1	1	1	0.125	0.142857	0.166667
L1-2	0.25	1	0.5	0.125	0.142857	0.2			L1-2	0.5	1	0.5	0.125	0.142857	0.25			L1-2	1	1	0.333333	0.125	0.142857	0.333333
L1-3	0.25	2	1	0.2	0.5	0.5			L1-3	0.5	2	1	0.2	0.2	0.333333			L1-3	1	3	1	0.25	0.333333	0.333333
L1-4	8	8	5	1	2	3			L1-4	9	8	5	1	1	2			L1-4	8	8	4	1	1	3.003
L1-5	7	7	4	0.5	1	2			L1-5	8	7	5	1	1	2			L1-5	7	7	3	1	1	2
L1-6	5	5	3	0.333333	0.5	1			L1-6	5	4	3	0.5	0.5	1			L1-6	6	3	3	0.333	0.5	1
Evaluation criteria	T2-1	T2-2							Evaluation criteria	T2-1	T2-2							Evaluation criteria	T2-1	T2-2
T2-1	1	3.0303							T2-1	1	1							T2-1	1	1
T2-2	0.33	1							T2-2	1	1							T2-2	1	1
Evaluation criteria	F1-1	F1-2							Evaluation criteria	F1-1	F1-2							Evaluation criteria	F1-1	F1-2
F1-1	1	3.0303							F1-1	1	4							F1-1	1	2
F1-2	0.33	1							F1-2	0.25	1							F1-2	0.5	1
Evaluation criteria	F2-1	F2-2							Evaluation criteria	F2-1	F2-2							Evaluation criteria	F2-1	F2-2
F2-1	1	0.25							F2-1	1	0.333333							F2-1	1	0.333333
F2-2	4	1							F2-2	3	1							F2-2	3	1
Evaluation criteria	S5-1	S5-2							Evaluation criteria	S5-1	S5-2							Evaluation criteria	S5-1	S5-2
S5-1	1	0.25							S5-1	1	0.2							S5-1	1	0.5
S5-2	4	1							S5-2	5	1							S5-2	2	1
Expert Serial Number：7		Expert type：Cost control							Expert Serial Number：8		Expert type：Cost control							Expert Serial Number：9		Expert type：Cost control
Evaluation criteria (PWM)	L1-1	L1-2	L1-3	L1-4	L1-5	L1-6			Evaluation criteria (PWM)	L1-1	L1-2	L1-3	L1-4	L1-5	L1-6			Evaluation criteria (PWM)	L1-1	L1-2	L1-3	L1-4	L1-5	L1-6
L1-1	1	0.333333	0.125	2	3.003	5			L1-1	1	0.5	0.333333	4	4	6.0024			L1-1	1	0.333333	0.333333	1	3.003	4
L1-2	3	1	0.5	2	3.003	5			L1-2	2	1	0.25	1	3.003	4			L1-2	3	1	0.5	2	4	4
L1-3	8	2	1	2	6.0241	6.99301			L1-3	3	4	1	3.003	5	6.0024			L1-3	3	2	1	3.003	4	8
L1-4	0.5	0.5	0.5	1	2	6.0241			L1-4	0.25	1	0.333	1	4	8			L1-4	1	0.5	0.333	1	3.003	5
L1-5	0.333	0.333	0.166	0.5	1	3.003			L1-5	0.25	0.333	0.2	0.25	1	4			L1-5	0.333	0.25	0.25	0.333	1	2
L1-6	0.2	0.2	0.143	0.166	0.333	1			L1-6	0.1666	0.25	0.1666	0.125	0.25	1			L1-6	0.25	0.25	0.125	0.2	0.5	1
Evaluation criteria (DWM)	L1-1	L1-2	L1-3	L1-4	L1-5	L1-6			Evaluation criteria (DWM)	L1-1	L1-2	L1-3	L1-4	L1-5	L1-6			Evaluation criteria (DWM)	L1-1	L1-2	L1-3	L1-4	L1-5	L1-6
L1-1	1	1	1	0.5	3.003	4			L1-1	1	1	0.5	0.5	2	2			L1-1	1	0.5	0.25	0.25	1	2
L1-2	1	1	0.333333	0.5	1	2			L1-2	1	1	0.5	0.333333	2	2			L1-2	2	1	0.333333	0.333333	1	3.003
L1-3	1	3	1	2	2	4			L1-3	2	2	1	0.5	2	3.003			L1-3	4	3	1	1	2	3.003
L1-4	2	2	0.5	1	2	5			L1-4	2	3	2	1	2	3			L1-4	4	3	1	1	2	3
L1-5	0.333	0.5	0.5	0.5	1	3.003			L1-5	0.5	0.5	0.5	0.5	1	3.003			L1-5	1	1	0.5	0.5	1	2
L1-6	0.25	0.5	0.25	0.2	0.333	1			L1-6	0.5	0.5	0.333	0.333333	0.333	1			L1-6	0.5	0.333	0.333	0.333333	0.5	1
Evaluation criteria (CWM)	L1-1	L1-2	L1-3	L1-4	L1-5	L1-6			Evaluation criteria (CWM)	L1-1	L1-2	L1-3	L1-4	L1-5	L1-6			Evaluation criteria (CWM)	L1-1	L1-2	L1-3	L1-4	L1-5	L1-6
L1-1	1	5	2	0.166667	0.166667	0.25			L1-1	1	2	2	0.142857	0.2	0.2			L1-1	1	2	0.5	0.125	0.166667	0.2
L1-2	0.2	1	0.333333	0.2	0.25	0.25			L1-2	0.5	1	0.5	0.125	0.125	0.25			L1-2	0.5	1	0.25	0.142857	0.166667	0.333333
L1-3	0.5	3	1	0.2	0.5	0.5			L1-3	0.5	2	1	0.25	0.333333	0.333333			L1-3	2	4	1	0.2	0.25	0.333333
L1-4	6	5	5	1	2	3			L1-4	7	8	4	1	2	2			L1-4	8	7	5	1	1	2
L1-5	6	4	3	0.5	1	2			L1-5	5	8	3	0.5	1	2			L1-5	6	6	4	1	1	2
L1-6	4	4	2	0.333333	0.5	1			L1-6	5	4	3	0.5	0.5	1			L1-6	5	3	3	0.5	0.5	1
Evaluation criteria	T2-1	T2-2							Evaluation criteria	T2-1	T2-2							Evaluation criteria	T2-1	T2-2
T2-1	1	2							T2-1	1	3.003							T2-1	1	2
T2-2	0.5	1							T2-2	0.333	1							T2-2	0.5	1
Evaluation criteria	F1-1	F1-2							Evaluation criteria	F1-1	F1-2							Evaluation criteria	F1-1	F1-2
F1-1	1	1							F1-1	1	4							F1-1	1	3.003
F1-2	1	1							F1-2	0.25	1							F1-2	0.333	1
Evaluation criteria	F2-1	F2-2							Evaluation criteria	F2-1	F2-2							Evaluation criteria	F2-1	F2-2
F2-1	1	0.333333							F2-1	1	0.333333							F2-1	1	0.5
F2-2	3	1							F2-2	3	1							F2-2	2	1
Evaluation criteria	S5-1	S5-2							Evaluation criteria	S5-1	S5-2							Evaluation criteria	S5-1	S5-2
S5-1	1	0.5							S5-1	1	0.333333							S5-1	1	0.333333
S5-2	2	1							S5-2	3	1							S5-2	3	1
Expert Serial Number：10		Expert type：Territorial and spatial planning							Expert Serial Number：11		Expert type：Territorial and spatial planning							Expert Serial Number：12		Expert type：Territorial and spatial planning
Evaluation criteria (PWM)	L1-1	L1-2	L1-3	L1-4	L1-5	L1-6			Evaluation criteria (PWM)	L1-1	L1-2	L1-3	L1-4	L1-5	L1-6			Evaluation criteria (PWM)	L1-1	L1-2	L1-3	L1-4	L1-5	L1-6
L1-1	1	1	0.333333	1	4	5			L1-1	1	1	0.25	2	3.003	6.0024			L1-1	1	2	0.333333	3.003	3.003	4
L1-2	1	1	0.25	1	3.003	5			L1-2	1	1	0.25	2	3.003	4			L1-2	0.5	1	0.333333	2	3.003	4
L1-3	3	4	1	4	6.0241	8			L1-3	4	4	1	2	3.003	6.0024			L1-3	3	3	1	2	4	8
L1-4	1	1	0.25	1	3.003	6.0241			L1-4	0.5	0.5	0.5	1	2	8			L1-4	0.333	0.5	0.5	1	4	5
L1-5	0.25	0.333	0.166	0.333	1	4			L1-5	0.333	0.333	0.333	0.5	1	2			L1-5	0.333	0.333	0.25	0.25	1	3.003
L1-6	0.2	0.2	0.125	0.166	0.25	1			L1-6	0.1666	0.25	0.1666	0.125	0.5	1			L1-6	0.25	0.25	0.125	0.2	0.333	1
Evaluation criteria (DWM)	L1-1	L1-2	L1-3	L1-4	L1-5	L1-6			Evaluation criteria (DWM)	L1-1	L1-2	L1-3	L1-4	L1-5	L1-6			Evaluation criteria (DWM)	L1-1	L1-2	L1-3	L1-4	L1-5	L1-6
L1-1	1	2	2	2	3.003	4			L1-1	1	2	1	1	2	2			L1-1	1	1	0.2	0.2	0.5	2
L1-2	0.5	1	0.333333	0.5	1	2			L1-2	0.5	1	0.25	0.25	0.5	1			L1-2	1	1	0.333333	0.333333	0.5	3.003
L1-3	0.5	3	1	0.5	2	4			L1-3	1	4	1	1	2	3.003			L1-3	5	3	1	1	2	3.003
L1-4	0.5	3	2	1	3.003	3.003			L1-4	1	4	1	1	3.003	3			L1-4	5	3	1	1	2	3
L1-5	0.333	2	1	0.333	1	2			L1-5	0.5	2	0.5	0.333	1	3.003			L1-5	2	2	0.5	0.5	1	2
L1-6	0.25	0.5	0.5	0.333	0.5	1			L1-6	0.5	1	0.333	0.333333	0.333	1			L1-6	0.5	0.333	0.333	0.333333	0.5	1
Evaluation criteria (CWM)	L1-1	L1-2	L1-3	L1-4	L1-5	L1-6			Evaluation criteria (CWM)	L1-1	L1-2	L1-3	L1-4	L1-5	L1-6			Evaluation criteria (CWM)	L1-1	L1-2	L1-3	L1-4	L1-5	L1-6
L1-1	1	4	1	0.142857	0.166667	0.2			L1-1	1	3.003	1	0.142857	0.166667	0.2			L1-1	1	4	0.333333	0.125	0.2	0.333333
L1-2	0.25	1	0.333333	0.166667	0.2	0.25			L1-2	0.333	1	0.333333	0.125	0.142857	0.25			L1-2	0.25	1	0.5	0.166667	0.2	0.333333
L1-3	1	3	1	0.25	0.5	0.5			L1-3	1	3	1	0.2	0.333333	0.333333			L1-3	3	2	1	0.333333	0.333333	2
L1-4	7	6	4	1	1	2			L1-4	7	8	5	1	1	2			L1-4	8	6	3	1	2	2
L1-5	6	5	3	1	1	2			L1-5	6	7	3	1	1	2			L1-5	5	5	3	0.5	1	4
L1-6	5	4	2	0.5	0.5	1			L1-6	5	4	3	0.5	0.5	1			L1-6	3	3	0.5	0.5	0.25	1
Evaluation criteria	T2-1	T2-2							Evaluation criteria	T2-1	T2-2							Evaluation criteria	T2-1	T2-2
T2-1	1	1							T2-1	1	2							T2-1	1	4
T2-2	1	1							T2-2	0.5	1							T2-2	0.25	1
Evaluation criteria	F1-1	F1-2							Evaluation criteria	F1-1	F1-2							Evaluation criteria	F1-1	F1-2
F1-1	1	1							F1-1	1	3.003							F1-1	1	4
F1-2	1	1							F1-2	0.333	1							F1-2	0.25	1
Evaluation criteria	F2-1	F2-2							Evaluation criteria	F2-1	F2-2							Evaluation criteria	F2-1	F2-2
F2-1	1	0.333333							F2-1	1	0.5							F2-1	1	0.333333
F2-2	3	1							F2-2	2	1							F2-2	3	1
Evaluation criteria	S5-1	S5-2							Evaluation criteria	S5-1	S5-2							Evaluation criteria	S5-1	S5-2
S5-1	1	0.25							S5-1	1	0.333333							S5-1	1	0.333333
S5-2	4	1							S5-2	3	1							S5-2	3	1
Expert Serial Number：13		Expert type：Industrial planning							Expert Serial Number：14		Expert type：Industrial planning							Expert Serial Number：15		Expert type：Industrial planning
Evaluation criteria (PWM)	L1-1	L1-2	L1-3	L1-4	L1-5	L1-6			Evaluation criteria (PWM)	L1-1	L1-2	L1-3	L1-4	L1-5	L1-6			Evaluation criteria (PWM)	L1-1	L1-2	L1-3	L1-4	L1-5	L1-6
L1-1	1	2	0.5	2	4	5			L1-1	1	2	0.2	2	3.003	6.0024			L1-1	1	0.5	0.142857	1	3.003	4
L1-2	0.5	1	0.166667	0.5	3.003	5			L1-2	0.5	1	0.25	2	3.003	4			L1-2	2	1	0.2	1	2	4
L1-3	2	6	1	5	6.0241	8			L1-3	5	4	1	3.003	3.003	6.0024			L1-3	7	5	1	2	5	8
L1-4	0.5	2	0.2	1	4	6.0241			L1-4	0.5	0.5	0.333	1	3.003	8			L1-4	1	1	0.5	1	4	5
L1-5	0.25	0.333	0.166	0.25	1	4			L1-5	0.333	0.333	0.333	0.333	1	2			L1-5	0.333	0.5	0.2	0.25	1	3.003
L1-6	0.2	0.2	0.125	0.166	0.25	1			L1-6	0.1666	0.25	0.1666	0.125	0.5	1			L1-6	0.25	0.25	0.125	0.2	0.333	1
Evaluation criteria (DWM)	L1-1	L1-2	L1-3	L1-4	L1-5	L1-6			Evaluation criteria (DWM)	L1-1	L1-2	L1-3	L1-4	L1-5	L1-6			Evaluation criteria (DWM)	L1-1	L1-2	L1-3	L1-4	L1-5	L1-6
L1-1	1	3.003	2	2	3.003	4			L1-1	1	2	1	1	2	2			L1-1	1	3.003	2	2	3.003	3.003
L1-2	0.333	1	0.2	0.5	1	2			L1-2	0.5	1	0.2	0.166667	2	3.003			L1-2	0.333	1	0.333333	0.333333	0.5	1
L1-3	0.5	5	1	1	2	4			L1-3	1	5	1	1	2	3.003			L1-3	0.5	3	1	1	2	4
L1-4	0.5	4	1	1	3.003	4			L1-4	1	6	1	1	2	4			L1-4	0.5	3	1	1	2	3
L1-5	0.333	2	0.25	0.333	1	3.003			L1-5	0.5	0.5	0.5	0.5	1	2			L1-5	0.333	2	0.5	0.5	1	4
L1-6	0.25	0.5	0.5	0.25	0.333	1			L1-6	0.5	0.333	0.333	0.25	0.5	1			L1-6	0.333	1	0.25	0.333333	0.25	1
Evaluation criteria (CWM)	L1-1	L1-2	L1-3	L1-4	L1-5	L1-6			Evaluation criteria (CWM)	L1-1	L1-2	L1-3	L1-4	L1-5	L1-6			Evaluation criteria (CWM)	L1-1	L1-2	L1-3	L1-4	L1-5	L1-6
L1-1	1	4	0.333333	0.2	0.25	0.333333			L1-1	1	3.003	2	0.166667	0.2	0.333333			L1-1	1	3.003	0.25	0.142857	0.2	0.333333
L1-2	0.25	1	0.25	0.166667	0.25	0.25			L1-2	0.333	1	0.333333	0.142857	0.166667	0.25			L1-2	0.333	1	0.333333	0.166667	0.2	0.25
L1-3	3	4	1	0.2	0.5	0.5			L1-3	0.5	3	1	0.25	0.25	0.333333			L1-3	4	3	1	0.2	0.25	0.5
L1-4	5	6	5	1	2	2			L1-4	6	7	4	1	2	3.003			L1-4	7	6	5	1	1	2
L1-5	4	4	3	0.5	1	2			L1-5	5	6	4	0.5	1	2			L1-5	5	5	4	1	1	4
L1-6	3	4	2	0.5	0.5	1			L1-6	3	4	3	0.333	0.5	1			L1-6	3	4	2	0.5	0.25	1
Evaluation criteria	T2-1	T2-2							Evaluation criteria	T2-1	T2-2							Evaluation criteria	T2-1	T2-2
T2-1	1	2							T2-1	1	2							T2-1	1	3.003
T2-2	0.5	1							T2-2	0.5	1							T2-2	0.333	1
Evaluation criteria	F1-1	F1-2							Evaluation criteria	F1-1	F1-2							Evaluation criteria	F1-1	F1-2
F1-1	1	0.5							F1-1	1	4							F1-1	1	3.003
F1-2	2	1							F1-2	0.25	1							F1-2	0.333	1
Evaluation criteria	F2-1	F2-2							Evaluation criteria	F2-1	F2-2							Evaluation criteria	F2-1	F2-2
F2-1	1	0.333333							F2-1	1	0.333333							F2-1	1	0.333333
F2-2	3	1							F2-2	3	1							F2-2	3	1
Evaluation criteria	S5-1	S5-2							Evaluation criteria	S5-1	S5-2							Evaluation criteria	S5-1	S5-2
S5-1	1	0.5							S5-1	1	0.333333							S5-1	1	0.25
S5-2	2	1							S5-2	3	1							S5-2	4	1
Expert Serial Number：16		Expert type：Architectural design							Expert Serial Number：17		Expert type：Architectural design							Expert Serial Number：18		Expert type：Architectural design
Evaluation criteria (PWM)	L1-1	L1-2	L1-3	L1-4	L1-5	L1-6			Evaluation criteria (PWM)	L1-1	L1-2	L1-3	L1-4	L1-5	L1-6			Evaluation criteria (PWM)	L1-1	L1-2	L1-3	L1-4	L1-5	L1-6
L1-1	1	1	0.333333	3.003	4	5			L1-1	1	0.5	0.25	2	5	6.0024			L1-1	1	2	0.333333	5	5	8
L1-2	1	1	0.333333	1	3.003	4			L1-2	2	1	0.333333	3.003	4	5			L1-2	0.5	1	0.166667	3.003	3.003	5
L1-3	3	3	1	4	5	6.0024			L1-3	4	3	1	3.003	5	8			L1-3	3	6	1	3.003	5	8
L1-4	0.333	1	0.25	1	2	8			L1-4	0.5	0.333	0.333	1	3.003	9.00901			L1-4	0.2	0.333	0.333	1	3.003	5
L1-5	0.25	0.333	0.2	0.5	1	2			L1-5	0.2	0.25	0.2	0.333	1	3.003			L1-5	0.2	0.333	0.2	0.333	1	4
L1-6	0.2	0.25	0.1666	0.125	0.5	1			L1-6	0.1666	0.2	0.125	0.111	0.333	1			L1-6	0.125	0.2	0.125	0.2	0.25	1
Evaluation criteria (DWM)	L1-1	L1-2	L1-3	L1-4	L1-5	L1-6			Evaluation criteria (DWM)	L1-1	L1-2	L1-3	L1-4	L1-5	L1-6			Evaluation criteria (DWM)	L1-1	L1-2	L1-3	L1-4	L1-5	L1-6
L1-1	1	2	0.333333	0.5	2	3.003			L1-1	1	2	0.5	0.5	2	2			L1-1	1	1	0.5	0.5	1	2
L1-2	0.5	1	0.333333	0.25	0.333333	0.5			L1-2	0.5	1	0.25	0.25	2	3.003			L1-2	1	1	0.5	0.5	1	1
L1-3	3	3	1	1	2	3.003			L1-3	2	4	1	0.5	2	3.003			L1-3	2	2	1	1	2	3.0303
L1-4	2	4	1	1	2	3.003			L1-4	2	4	2	1	2	3.003			L1-4	2	2	1	1	2	3
L1-5	0.5	3	0.5	0.5	1	2			L1-5	0.5	0.5	0.5	0.5	1	2			L1-5	1	1	0.5	0.5	1	3.0303
L1-6	0.333	2	0.333	0.333	0.5	1			L1-6	0.5	0.333	0.333	0.333	0.5	1			L1-6	0.5	1	0.33	0.333333	0.33	1
Evaluation criteria (CWM)	L1-1	L1-2	L1-3	L1-4	L1-5	L1-6			Evaluation criteria (CWM)	L1-1	L1-2	L1-3	L1-4	L1-5	L1-6			Evaluation criteria (CWM)	L1-1	L1-2	L1-3	L1-4	L1-5	L1-6
L1-1	1	2	1	0.2	0.25	0.25			L1-1	1	3.0303	2	0.2	0.2	0.25			L1-1	1	2	0.333333	0.142857	0.166667	0.25
L1-2	0.5	1	1	0.142857	0.142857	0.2			L1-2	0.33	1	0.25	0.142857	0.166667	0.25			L1-2	0.5	1	0.5	0.166667	0.166667	0.25
L1-3	1	1	1	0.2	0.25	0.25			L1-3	0.5	4	1	0.2	0.2	0.25			L1-3	3	2	1	0.2	0.25	0.333333
L1-4	5	7	5	1	2	3.003			L1-4	5	7	5	1	2	2			L1-4	7	6	5	1	2	2
L1-5	4	7	4	0.5	1	2			L1-5	5	6	5	0.5	1	2			L1-5	6	6	4	0.5	1	2
L1-6	4	5	4	0.333	0.5	1			L1-6	4	4	4	0.5	0.5	1			L1-6	4	4	3	0.5	0.5	1
Evaluation criteria	T2-1	T2-2							Evaluation criteria	T2-1	T2-2							Evaluation criteria	T2-1	T2-2
T2-1	1	1							T2-1	1	3.003							T2-1	1	3.003
T2-2	1	1							T2-2	0.333	1							T2-2	0.333	1
Evaluation criteria	F1-1	F1-2							Evaluation criteria	F1-1	F1-2							Evaluation criteria	F1-1	F1-2
F1-1	1	2							F1-1	1	2							F1-1	1	3.003
F1-2	0.5	1							F1-2	0.5	1							F1-2	0.333	1
Evaluation criteria	F2-1	F2-2							Evaluation criteria	F2-1	F2-2							Evaluation criteria	F2-1	F2-2
F2-1	1	0.333333							F2-1	1	0.5							F2-1	1	0.25
F2-2	3	1							F2-2	2	1							F2-2	4	1
Evaluation criteria	S5-1	S5-2							Evaluation criteria	S5-1	S5-2							Evaluation criteria	S5-1	S5-2
S5-1	1	0.333333							S5-1	1	0.5							S5-1	1	0.333333
S5-2	3	1							S5-2	2	1							S5-2	3	1
Expert Serial Number：19		Expert type：Potential merchants							Expert Serial Number：20		Expert type：Potential merchants							Expert Serial Number：21		Expert type：Potential merchants
Evaluation criteria (PWM)	L1-1	L1-2	L1-3	L1-4	L1-5	L1-6			Evaluation criteria (PWM)	L1-1	L1-2	L1-3	L1-4	L1-5	L1-6			Evaluation criteria (PWM)	L1-1	L1-2	L1-3	L1-4	L1-5	L1-6
L1-1	1	2	0.25	2	2	3.003			L1-1	1	1	0.333333	1	2	3.003			L1-1	1	0.5	0.5	3.003	5	8
L1-2	0.5	1	0.2	0.5	2	5			L1-2	1	1	0.25	1	2	5			L1-2	2	1	0.333333	2	3.003	5
L1-3	4	5	1	3.003	5	6.0024			L1-3	3	4	1	3.003	5	8			L1-3	2	3	1	3.003	4	5
L1-4	0.5	2	0.333	1	2	5			L1-4	1	1	0.333	1	2	2			L1-4	0.333	0.5	0.333	1	2	3.003
L1-5	0.5	0.5	0.2	0.5	1	3.003			L1-5	0.5	0.5	0.2	0.5	1	3.003			L1-5	0.2	0.333	0.25	0.5	1	2
L1-6	0.333	0.2	0.1666	0.2	0.333	1			L1-6	0.333	0.2	0.125	0.5	0.333	1			L1-6	0.125	0.2	0.2	0.333	0.5	1
Evaluation criteria (DWM)	L1-1	L1-2	L1-3	L1-4	L1-5	L1-6			Evaluation criteria (DWM)	L1-1	L1-2	L1-3	L1-4	L1-5	L1-6			Evaluation criteria (DWM)	L1-1	L1-2	L1-3	L1-4	L1-5	L1-6
L1-1	1	2	0.5	0.5	1	2			L1-1	1	3.003	2	2	3.003	4			L1-1	1	0.5	0.333333	0.333333	2	2
L1-2	0.5	1	0.5	0.333333	1	2			L1-2	0.333	1	0.333333	0.333333	1	3.003			L1-2	2	1	0.333333	0.333333	1	2
L1-3	2	2	1	2	3.003	5			L1-3	0.5	3	1	1	2	3.003			L1-3	3	3	1	0.5	1	2
L1-4	2	3	0.5	1	3.003	3.003			L1-4	0.5	3	1	1	3.003	3.003			L1-4	3	3	2	1	2	3
L1-5	1	1	0.333	0.333	1	2			L1-5	0.333	1	0.5	0.333	1	3.003			L1-5	0.5	1	1	0.5	1	2
L1-6	0.5	0.5	0.2	0.333	0.5	1			L1-6	0.25	0.333	0.333	0.333	0.333	1			L1-6	0.5	0.5	0.5	0.333333	0.5	1
Evaluation criteria (CWM)	L1-1	L1-2	L1-3	L1-4	L1-5	L1-6			Evaluation criteria (CWM)	L1-1	L1-2	L1-3	L1-4	L1-5	L1-6			Evaluation criteria (CWM)	L1-1	L1-2	L1-3	L1-4	L1-5	L1-6
L1-1	1	3.003	2	0.25	0.333333	1			L1-1	1	2	1	0.166667	0.2	0.25			L1-1	1	3.0303	0.5	0.166667	0.333333	0.333333
L1-2	0.333	1	0.5	0.166667	0.166667	0.333333			L1-2	0.5	1	0.5	0.142857	0.166667	0.2			L1-2	0.33	1	0.333333	0.125	0.166667	0.2
L1-3	0.5	2	1	0.25	0.333333	0.5			L1-3	1	2	1	0.2	0.25	0.25			L1-3	2	3	1	0.166667	0.2	0.333333
L1-4	4	6	4	1	2	3.003			L1-4	6	7	5	1	2	2			L1-4	6	8	6	1	1	2
L1-5	3	6	3	0.5	1	2			L1-5	5	6	4	0.5	1	2			L1-5	3	6	5	1	1	3.003
L1-6	1	3	2	0.333	0.5	1			L1-6	4	5	4	0.5	0.5	1			L1-6	3	5	3	0.5	0.333	1
Evaluation criteria	T2-1	T2-2							Evaluation criteria	T2-1	T2-2							Evaluation criteria	T2-1	T2-2
T2-1	1	0.5							T2-1	1	2							T2-1	1	2
T2-2	2	1							T2-2	0.5	1							T2-2	0.5	1
Evaluation criteria	F1-1	F1-2							Evaluation criteria	F1-1	F1-2							Evaluation criteria	F1-1	F1-2
F1-1	1	2							F1-1	1	3.003							F1-1	1	2
F1-2	0.5	1							F1-2	0.333	1							F1-2	0.5	1
Evaluation criteria	F2-1	F2-2							Evaluation criteria	F2-1	F2-2							Evaluation criteria	F2-1	F2-2
F2-1	1	0.5							F2-1	1	0.333333							F2-1	1	0.333333
F2-2	2	1							F2-2	3	1							F2-2	3	1
Evaluation criteria	S5-1	S5-2							Evaluation criteria	S5-1	S5-2							Evaluation criteria	S5-1	S5-2
S5-1	1	0.25							S5-1	1	0.333333							S5-1	1	2
S5-2	4	1							S5-2	3	1							S5-2	0.5	1
