# Supplementary material for: A study of location selection for large agricultural wholesale markets under the perspective of modern circulation
Source: PLoS One. 2026 Apr 7;21(4):e0345727. doi: 10.1371/journal.pone.0345727 (PMC13056211; doi:10.1371/journal.pone.0345727)
Supplement: S1 Data — (ZIP) [file pone.0345727.s002.zip]

Archive with 69 entries (68 files):
- S1 Data. Publicly available datasets for GIS analysis/
- S1 Data. Publicly available datasets for GIS analysis/Cold_storage_warehouse_POI.cpg
- S1 Data. Publicly available datasets for GIS analysis/Cold_storage_warehouse_POI.dbf
- S1 Data. Publicly available datasets for GIS analysis/Cold_storage_warehouse_POI.prj
- S1 Data. Publicly available datasets for GIS analysis/Cold_storage_warehouse_POI.sbn
- S1 Data. Publicly available datasets for GIS analysis/Cold_storage_warehouse_POI.sbx
- S1 Data. Publicly available datasets for GIS analysis/Cold_storage_warehouse_POI.shp
- S1 Data. Publicly available datasets for GIS analysis/Cold_storage_warehouse_POI.shx
- S1 Data. Publicly available datasets for GIS analysis/DEM data of Qingdao.tfw
- S1 Data. Publicly available datasets for GIS analysis/DEM data of Qingdao.tif
- S1 Data. Publicly available datasets for GIS analysis/DEM data of Qingdao.tif.aux.xml
- S1 Data. Publicly available datasets for GIS analysis/DEM data of Qingdao.tif.ovr
- S1 Data. Publicly available datasets for GIS analysis/Expressway.cpg
- S1 Data. Publicly available datasets for GIS analysis/Expressway.dbf
- S1 Data. Publicly available datasets for GIS analysis/Expressway.prj
- S1 Data. Publicly available datasets for GIS analysis/Expressway.sbn
- S1 Data. Publicly available datasets for GIS analysis/Expressway.sbx
- S1 Data. Publicly available datasets for GIS analysis/Expressway.shp
- S1 Data. Publicly available datasets for GIS analysis/Expressway.shp.xml
- S1 Data. Publicly available datasets for GIS analysis/Expressway.shx
- S1 Data. Publicly available datasets for GIS analysis/Expressway_entrance_and_exit.cpg
- S1 Data. Publicly available datasets for GIS analysis/Expressway_entrance_and_exit.dbf
- S1 Data. Publicly available datasets for GIS analysis/Expressway_entrance_and_exit.prj
- S1 Data. Publicly available datasets for GIS analysis/Expressway_entrance_and_exit.sbn
- S1 Data. Publicly available datasets for GIS analysis/Expressway_entrance_and_exit.sbx
- S1 Data. Publicly available datasets for GIS analysis/Expressway_entrance_and_exit.shp
- S1 Data. Publicly available datasets for GIS analysis/Expressway_entrance_and_exit.shx
- S1 Data. Publicly available datasets for GIS analysis/Food_Company_POI.cpg
- S1 Data. Publicly available datasets for GIS analysis/Food_Company_POI.dbf
- S1 Data. Publicly available datasets for GIS analysis/Food_Company_POI.prj
- S1 Data. Publicly available datasets for GIS analysis/Food_Company_POI.sbn
- S1 Data. Publicly available datasets for GIS analysis/Food_Company_POI.sbx
- S1 Data. Publicly available datasets for GIS analysis/Food_Company_POI.shp
- S1 Data. Publicly available datasets for GIS analysis/Food_Company_POI.shx
- S1 Data. Publicly available datasets for GIS analysis/Secondary_trunk_roads_from_OSM.cpg
- S1 Data. Publicly available datasets for GIS analysis/Secondary_trunk_roads_from_OSM.dbf
- S1 Data. Publicly available datasets for GIS analysis/Secondary_trunk_roads_from_OSM.prj
- S1 Data. Publicly available datasets for GIS analysis/Secondary_trunk_roads_from_OSM.sbn
- S1 Data. Publicly available datasets for GIS analysis/Secondary_trunk_roads_from_OSM.sbx
- S1 Data. Publicly available datasets for GIS analysis/Secondary_trunk_roads_from_OSM.shp
- S1 Data. Publicly available datasets for GIS analysis/Secondary_trunk_roads_from_OSM.shx
- S1 Data. Publicly available datasets for GIS analysis/Supermarket_POI.cpg
- S1 Data. Publicly available datasets for GIS analysis/Supermarket_POI.dbf
- S1 Data. Publicly available datasets for GIS analysis/Supermarket_POI.prj
- S1 Data. Publicly available datasets for GIS analysis/Supermarket_POI.sbn
- S1 Data. Publicly available datasets for GIS analysis/Supermarket_POI.sbx
- S1 Data. Publicly available datasets for GIS analysis/Supermarket_POI.shp
- S1 Data. Publicly available datasets for GIS analysis/Supermarket_POI.shx
- S1 Data. Publicly available datasets for GIS analysis/The_boundary_line_of_the_urban_area_of_Qingdao_City.cpg
- S1 Data. Publicly available datasets for GIS analysis/The_boundary_line_of_the_urban_area_of_Qingdao_City.dbf
- S1 Data. Publicly available datasets for GIS analysis/The_boundary_line_of_the_urban_area_of_Qingdao_City.prj
- S1 Data. Publicly available datasets for GIS analysis/The_boundary_line_of_the_urban_area_of_Qingdao_City.sbn
- S1 Data. Publicly available datasets for GIS analysis/The_boundary_line_of_the_urban_area_of_Qingdao_City.sbx
- S1 Data. Publicly available datasets for GIS analysis/The_boundary_line_of_the_urban_area_of_Qingdao_City.shp
- S1 Data. Publicly available datasets for GIS analysis/The_boundary_line_of_the_urban_area_of_Qingdao_City.shx
- S1 Data. Publicly available datasets for GIS analysis/The_existing_agricultural_product_wholesale_market.cpg
- S1 Data. Publicly available datasets for GIS analysis/The_existing_agricultural_product_wholesale_market.dbf
- S1 Data. Publicly available datasets for GIS analysis/The_existing_agricultural_product_wholesale_market.prj
- S1 Data. Publicly available datasets for GIS analysis/The_existing_agricultural_product_wholesale_market.sbn
- S1 Data. Publicly available datasets for GIS analysis/The_existing_agricultural_product_wholesale_market.sbx
- S1 Data. Publicly available datasets for GIS analysis/The_existing_agricultural_product_wholesale_market.shp
- S1 Data. Publicly available datasets for GIS analysis/The_existing_agricultural_product_wholesale_market.shx
- S1 Data. Publicly available datasets for GIS analysis/Trunk_roads_from_OSM.cpg
- S1 Data. Publicly available datasets for GIS analysis/Trunk_roads_from_OSM.dbf
- S1 Data. Publicly available datasets for GIS analysis/Trunk_roads_from_OSM.prj
- S1 Data. Publicly available datasets for GIS analysis/Trunk_roads_from_OSM.sbn
- S1 Data. Publicly available datasets for GIS analysis/Trunk_roads_from_OSM.sbx
- S1 Data. Publicly available datasets for GIS analysis/Trunk_roads_from_OSM.shp
- S1 Data. Publicly available datasets for GIS analysis/Trunk_roads_from_OSM.shx
