# Supplementary material for: A study of location selection for large agricultural wholesale markets under the perspective of modern circulation
Source: PLoS One. 2026 Apr 7;21(4):e0345727. doi: 10.1371/journal.pone.0345727 (PMC13056211; doi:10.1371/journal.pone.0345727)
Supplement: S1 Data — (ZIP) [file pone.0345727.s002.zip › S1 Data. Publicly available datasets for GIS analysis/DEM data of Qingdao.tfw]

0.0001716614
0.0000000000
0.0000000000
-0.0001716614
119.5093631744
37.1556758881
