# Supplementary material for: A study of location selection for large agricultural wholesale markets under the perspective of modern circulation
Source: PLoS One. 2026 Apr 7;21(4):e0345727. doi: 10.1371/journal.pone.0345727 (PMC13056211; doi:10.1371/journal.pone.0345727)
Supplement: S1 Data — (ZIP) [file pone.0345727.s002.zip › S1 Data. Publicly available datasets for GIS analysis/DEM data of Qingdao.tif.aux.xml]

<PAMDataset>
  <Metadata>
    <MDI key="DataType">Generic</MDI>
  </Metadata>
  <PAMRasterBand band="1">
    <Histograms>
      <HistItem>
        <HistMin>-35</HistMin>
        <HistMax>1082</HistMax>
        <BucketCount>256</BucketCount>
        <IncludeOutOfRange>1</IncludeOutOfRange>
        <Approximate>0</Approximate>
        <HistCounts>53|110|247|279|700|24454|54801|45492353|2512622|2094153|4156344|1951405|1839951|2375168|1709319|1985273|1384121|1275411|1680531|1127835|998188|1192839|880905|1032108|763005|705952|824951|592493|681502|491871|464449|505062|361952|340226|394072|292730|335440|232967|205411|223767|156442|135818|150144|103352|114810|82999|75359|84825|61220|68480|50186|47425|55496|41891|39510|47035|35725|42437|32413|31362|37664|29020|27969|33309|25815|30591|23404|22761|27309|21196|25691|20089|19176|23073|17957|17422|21347|16495|19800|15506|15127|18481|14462|14159|17101|13232|16259|12681|12474|15113|11710|11464|13871|10703|13201|10465|9916|12395|9638|11755|9110|8795|10784|8357|8085|9831|7462|9292|7296|7012|8584|6614|6543|7855|6185|7392|5794|5725|6598|5198|6498|4944|4814|5867|4468|4390|5273|4112|5042|3839|3791|4791|3807|3570|4078|3068|3757|3003|2860|3612|2745|3496|2585|2547|3010|2405|2400|2864|2212|2727|2137|2090|2615|1962|1964|2284|1869|2218|1798|1704|2159|1677|1635|2054|1566|1947|1578|1524|1955|1525|1901|1493|1528|1864|1537|1428|1826|1500|1760|1415|1432|1669|1316|1379|1666|1324|1698|1351|1383|1674|1330|1644|1285|1224|1536|1149|1224|1437|1119|1438|1049|1065|1251|925|940|1118|882|1080|860|876|1065|883|1107|812|766|913|647|624|742|589|771|657|635|711|515|458|447|305|354|285|270|271|180|155|100|78|94|80|67|86|50|73|49|58|66|67|65|42|34|43|21|25|32|18|21|3</HistCounts>
      </HistItem>
    </Histograms>
    <Metadata>
      <MDI key="RepresentationType">ATHEMATIC</MDI>
      <MDI key="STATISTICS_COVARIANCES">3431.908063823242</MDI>
      <MDI key="STATISTICS_EXCLUDEDVALUES"></MDI>
      <MDI key="STATISTICS_MAXIMUM">1082</MDI>
      <MDI key="STATISTICS_MEAN">26.187731043414</MDI>
      <MDI key="STATISTICS_MINIMUM">-35</MDI>
      <MDI key="STATISTICS_SKIPFACTORX">1</MDI>
      <MDI key="STATISTICS_SKIPFACTORY">1</MDI>
      <MDI key="STATISTICS_STDDEV">58.582489395921</MDI>
    </Metadata>
  </PAMRasterBand>
</PAMDataset>
