# Supplementary material for: A study of location selection for large agricultural wholesale markets under the perspective of modern circulation
Source: PLoS One. 2026 Apr 7;21(4):e0345727. doi: 10.1371/journal.pone.0345727 (PMC13056211; doi:10.1371/journal.pone.0345727)
Supplement: S1 Code — (ZIP) [file pone.0345727.s004.zip]

Archive with 3 entries (2 files):
- S1 Code. Genetic Algorithm/
- S1 Code. Genetic Algorithm/data.xlsx
- S1 Code. Genetic Algorithm/Genetic Algorithm.py
