# Supplementary material for: A study of location selection for large agricultural wholesale markets under the perspective of modern circulation
Source: PLoS One. 2026 Apr 7;21(4):e0345727. doi: 10.1371/journal.pone.0345727 (PMC13056211; doi:10.1371/journal.pone.0345727)
Supplement: S1 Code — (ZIP) [file pone.0345727.s004.zip › S1 Code. Genetic Algorithm/data.xlsx]

## Sheet: AHP weight
AHP weight
0.0261963
0.0263743
0.0584628
0.0210787
0.010784
0.00567576
0.0950944
0.0699024
0.0487507
0.0792789
0.022947
0.0124478
0.0357573
0.0539133
0.0722309
0.0453004
0.0171937
0.0296067
0.0195463
0.00257634
0.00730783
0.0927925
0.0412914
0.0277627
0.0777277

## Sheet: Samples
L1-1	L1-2	L1-3	L1-4	L1-5	L1-6	L2	P1	P2	T1	T2-1	T2-2	T3	T4	T5	S1	S2	S3	S4	S5-1	S5-2	F1-1	F1-2	F2-1	F2-2
60.148	56.225	52.1552	44.4537	45.5553	43.634	51.695	35.2566	38.9424	0.703	858.277	90.02	40.3724	57.1139	9.41	51.9	19.02	240	55728	98.67	6.64	17.47	46.2582	1497	2731
71.6567	63.8978	66.5837	51.1278	54.175	51.0007	52.355	44.8703	49.4145	2.64	1026.9	129.79	60.27	77.4541	10.558	45.8786	2.62	330	183181	99.76	0.41	18.613	49.6331	1405	1743
70.7815	67.4783	69.5419	40.9172	41.4068	47.3217	40.581	44.3975	57.8031	3.46	1567.86	112.95	37.2448	34.3347	10.614	16.958	3.05	300	3599	98.86	29.91	20.17	48.2478	1103	1107
