# Supplementary material for: A study of location selection for large agricultural wholesale markets under the perspective of modern circulation
Source: PLoS One. 2026 Apr 7;21(4):e0345727. doi: 10.1371/journal.pone.0345727 (PMC13056211; doi:10.1371/journal.pone.0345727)
Supplement: S1 Code — (ZIP) [file pone.0345727.s004.zip › S1 Code. Genetic Algorithm/Genetic Algorithm.py]

import numpy as np
import pandas as pd
import matplotlib.pyplot as plt
import matplotlib
import os
from scipy.stats import spearmanr

# --------------------------
# 1. Initialization Settings
# --------------------------

# Parameter Configuration
pop_size = 150
initial_max_generations = 300
max_total_generations = 1000
stable_generations = 30
crossover_prob = 0.9
mutation_prob = 0.03
eta = 20
lambda1 = 0.6
lambda2 = 0.4
min_weight = 0.01
max_weight = 0.15
corr_threshold = 0.6
stability_threshold = 0.1  # Change rate threshold (10%)


# --------------------------
# 2. Data Loading and Preprocessing
# --------------------------
def load_data():
    ahp_weights = pd.read_excel('data.xlsx', sheet_name='AHP Weights', header=0, usecols='A').values.flatten()
    samples = pd.read_excel('data.xlsx', sheet_name='Samples', header=0).values

    assert len(ahp_weights) == 25, "Number of AHP weights must be 25"
    assert samples.shape == (3, 25), "Sample data must be a 3×25 matrix"
    assert np.isclose(np.sum(ahp_weights), 1), "Sum of AHP weights must be 1"

    return ahp_weights, samples


# --------------------------
# 3. Objective Weight Calculation (CV)
# --------------------------
def calc_cv_weights(samples):
    mean = np.mean(samples, axis=0)
    std = np.std(samples, axis=0, ddof=1)
    cv = std / (mean + 1e-8)  # Avoid division by zero

    cv_weights = cv / np.sum(cv)
    # Truncate weights to [min_weight, max_weight]
    cv_weights[cv_weights < min_weight] = min_weight
    cv_weights[cv_weights > max_weight] = max_weight
    # Re-normalize to ensure sum = 1
    cv_weights = cv_weights / np.sum(cv_weights)

    return cv_weights


# --------------------------
# 4. GA Optimization Core Functions
# --------------------------
def objective_function(w, ahp, cv):
    """Objective function: minimize weighted Manhattan distance to AHP (subjective) and CV (objective) weights"""
    bias_ahp = np.sum(np.abs(w - ahp))  # Subjective deviation (AHP)
    bias_cv = np.sum(np.abs(w - cv))    # Objective deviation (CV)
    return lambda1 * bias_ahp + lambda2 * bias_cv  # Smaller value = better


def is_valid(w):
    """Check if weights satisfy all constraints: sum≈1, non-negative, within [min_weight, max_weight]"""
    if not (0.99 <= np.sum(w) <= 1.01):
        return False
    if np.any(w < 0) or np.any(w < min_weight) or np.any(w > max_weight):
        return False
    return True


def init_population(size, dim):
    """Initialize population with valid random weights"""
    population = []
    while len(population) < size:
        w = np.random.uniform(min_weight, max_weight, dim)
        w = w / np.sum(w)  # Normalize to sum=1
        if is_valid(w):
            population.append(w)
    return np.array(population)


def tournament_selection(pop, fitness, k=3):
    """Tournament selection operator: select k individuals, return the fittest"""
    selected = []
    for _ in range(len(pop)):
        indices = np.random.choice(len(pop), k, replace=False)
        best_idx = indices[np.argmax(fitness[indices])]
        selected.append(pop[best_idx])
    return np.array(selected)


def sbx_crossover(parent1, parent2):
    """Simulated Binary Crossover (SBX) for continuous optimization"""
    if np.random.rand() < crossover_prob:
        child = np.zeros_like(parent1)
        for i in range(len(parent1)):
            u = np.random.rand()
            if u <= 0.5:
                beta = (2 * u) ** (1 / (eta + 1))
            else:
                beta = (1 / (2 * (1 - u))) ** (1 / (eta + 1))
            child[i] = 0.5 * ((1 + beta) * parent1[i] + (1 - beta) * parent2[i])
        child = child / np.sum(child)  # Re-normalize after crossover
        return child if is_valid(child) else parent1  # Fallback to parent if invalid
    return parent1


def polynomial_mutation(w):
    """Polynomial mutation for continuous optimization"""
    if np.random.rand() < mutation_prob:
        mutated = np.zeros_like(w)
        for i in range(len(w)):
            u = np.random.rand()
            if u < 0.5:
                delta = (2 * u) ** (1 / (eta + 1)) - 1
            else:
                delta = 1 - (2 * (1 - u)) ** (1 / (eta + 1))
            mutated[i] = w[i] + delta * (max_weight - min_weight)  # Mutation within weight range
        mutated = mutated / np.sum(mutated)  # Re-normalize after mutation
        return mutated if is_valid(mutated) else w  # Fallback to original if invalid
    return w


def ga_optimize(ahp_weights, cv_weights, start_generations=0):
    """
    Core GA optimization function
    Args:
        ahp_weights: AHP subjective weights
        cv_weights: CV objective weights
        start_generations: Number of generations already completed (for continuous optimization)
    Returns:
        best_w: Optimal comprehensive weights
        best_fitness_history: History of best objective function values
        total_gen: Total generations completed in this run
    """
    dim = len(ahp_weights)
    population = init_population(pop_size, dim)
    best_fitness_history = []
    last_fitness = None
    stable_count = 0  # Counter for consecutive stable generations
    best_w = None

    current_max_generations = initial_max_generations

    for gen in range(current_max_generations):
        total_gen = start_generations + gen + 1  # Cumulative total generations

        # Calculate fitness (inverted objective function: higher = better)
        fitness = np.array([1 / (1 + objective_function(w, ahp_weights, cv_weights)) for w in population])

        # Get current generation's best individual
        best_idx = np.argmax(fitness)
        current_best_w = population[best_idx]
        current_best_fitness = objective_function(current_best_w, ahp_weights, cv_weights)
        best_fitness_history.append(current_best_fitness)
        best_w = current_best_w

        # Stop condition 1: Reach maximum total generations
        if total_gen >= max_total_generations:
            print(f"Reached maximum total iterations ({max_total_generations} generations), force stop")
            break

        # Stop condition 2: Convergence (stable for N consecutive generations)
        if last_fitness is not None:
            fitness_change = abs(current_best_fitness - last_fitness)
            if fitness_change < 1e-6:  # Considered stable if change < 1e-6
                stable_count += 1
                if stable_count >= stable_generations:
                    print(f"Converged after {total_gen} generations (stable for {stable_generations} consecutive generations)")
                    break
            else:
                stable_count = 0  # Reset counter if fitness changes

        last_fitness = current_best_fitness

        # Genetic operators: Selection → Crossover → Mutation
        population = tournament_selection(population, fitness)
        population = np.array([sbx_crossover(population[i], population[(i + 1) % pop_size]) for i in range(pop_size)])
        population = np.array([polynomial_mutation(w) for w in population])
        # Elitism: Preserve current best individual
        population[0] = current_best_w

    return best_w, best_fitness_history, total_gen


# --------------------------
# 5. New: Stability Test Function
# --------------------------
def test_stability(best_w, samples, n_tests=10):
    """
    Test stability of comprehensive weights:
    Calculate score change rate after ±5% perturbation of weights
    Args:
        best_w: Optimal comprehensive weights
        samples: Sample data matrix (3×25)
        n_tests: Number of perturbation tests (average for robustness)
    Returns:
        avg_rate: Average score change rate
        max_rate: Maximum score change rate
        is_stable: Whether stability meets requirements (avg_rate < stability_threshold)
    """
    # 1. Calculate original evaluation scores (3 samples)
    original_scores = np.dot(samples, best_w)  # Shape: (3,)

    # 2. Perform multiple perturbation tests
    change_rates = []
    for _ in range(n_tests):
        # Generate random perturbation (±5% for each weight)
        perturbation = np.random.uniform(-0.05, 0.05, size=len(best_w))
        perturbed_w = best_w * (1 + perturbation)
        perturbed_w = perturbed_w / np.sum(perturbed_w)  # Re-normalize after perturbation

        # Calculate perturbed evaluation scores
        perturbed_scores = np.dot(samples, perturbed_w)

        # Calculate change rate for each sample (avoid division by zero)
        for j in range(3):
            original = original_scores[j]
            if np.isclose(original, 0):
                rate = 0.0  # Treat change rate as 0 if original score is near 0
            else:
                rate = abs(perturbed_scores[j] - original) / original
            change_rates.append(rate)

    # 3. Statistical results
    avg_rate = np.mean(change_rates)
    max_rate = np.max(change_rates)
    is_stable = avg_rate < stability_threshold

    return avg_rate, max_rate, is_stable


# --------------------------
# 6. Result Validation and Re-optimization
# --------------------------
def validate_and_reoptimize(ahp_weights, cv_weights):
    """
    Validate optimization results and re-optimize if needed:
    Ensure rank correlation with AHP weights meets threshold
    """
    total_generations = 0
    best_w = None
    fitness_history = []
    corr = 0.0  # Rank correlation coefficient with AHP weights

    # Continue optimization until correlation meets threshold or max generations reached
    while corr < corr_threshold and total_generations < max_total_generations:
        current_w, current_history, current_total = ga_optimize(
            ahp_weights, cv_weights, start_generations=total_generations
        )

        # Update optimization history and total generations
        fitness_history.extend(current_history)
        total_generations = current_total
        best_w = current_w

        # Calculate rank correlation with AHP weights
        corr, _ = spearmanr(best_w, ahp_weights)
        print(f"Current rank correlation coefficient: {corr:.4f}")

        # Re-optimize if correlation is insufficient and max generations not reached
        if corr < corr_threshold and total_generations < max_total_generations:
            print(f"Correlation coefficient below threshold ({corr_threshold}), continue optimization...")

    return best_w, fitness_history, total_generations, corr


# --------------------------
# 7. Result Visualization and Saving (Including Stability Test)
# --------------------------
def visualize_results(best_w, ahp_weights, cv_weights, samples, fitness_history, total_generations, corr):
    """Visualize optimization process, print statistics, and save results"""
    print("\n=== Final Optimization Result Statistics ===")
    print(f"Total iterations: {total_generations}")
    print(f"Rank correlation coefficient: {corr:.4f} ({'Met' if corr >= corr_threshold else 'Not Met'} threshold)")
    print(f"Sum of weights: {np.sum(best_w):.4f}")
    print(f"Maximum weight: {np.max(best_w):.4f}, Minimum weight: {np.min(best_w):.4f}")
    print(f"Weight standard deviation: {np.std(best_w):.4f}")

    # Perform stability test
    avg_rate, max_rate, is_stable = test_stability(best_w, samples)
    print("\n=== Stability Test Results ===")
    print(f"Average score change rate after ±5% weight perturbation: {avg_rate:.2%}")
    print(f"Maximum score change rate: {max_rate:.2%}")
    print(f"Stability: {'Good' if is_stable else 'Poor'} (threshold: {stability_threshold * 100}%)")

    # Plot optimization curve
    plt.figure(figsize=(7, 5))
    plt.plot(fitness_history, linewidth=2, color='#1f77b4')
    plt.xlabel("Iterations", fontsize=10)
    plt.ylabel("Objective function value (the smaller, the better)", fontsize=10)
    plt.title(f"GA Optimization Process Curve (Total Iterations: {total_generations}, Correlation Coefficient: {corr:.4f})", fontsize=10)
    plt.grid(True, linestyle='--', alpha=0.7)

    # Save optimization curve
    img_path = os.path.join(os.getcwd(), "GA_Optimization_Curve.png")
    plt.savefig(img_path, dpi=600, bbox_inches='tight')
    print(f"\nOptimization curve saved to: {img_path}")
    plt.show()

    # Save weights to Excel
    result = pd.DataFrame({
        "Indicator Index": range(1, 26),
        "AHP Weights": ahp_weights,
        "CV Weights": cv_weights,
        "GA-Optimized Comprehensive Weights": best_w
    })
    with pd.ExcelWriter('data.xlsx', mode='a', engine='openpyxl', if_sheet_exists='replace') as writer:
        result.to_excel(writer, sheet_name='Optimization Results', index=False)
    print("Weight results saved to 'Optimization Results' worksheet in data.xlsx")


# --------------------------
# Main Program Entry
# --------------------------
if __name__ == "__main__":
    print("=== Start GA Optimization (Including Stability Test) ===")

    # Load and validate data
    ahp_weights, samples = load_data()
    print("Data loaded successfully")

    # Calculate CV objective weights
    cv_weights = calc_cv_weights(samples)
    print("CV weights calculated successfully")

    # Run optimization with validation
    best_w, fitness_history, total_gens, corr = validate_and_reoptimize(ahp_weights, cv_weights)

    # Visualize and save results
    visualize_results(best_w, ahp_weights, cv_weights, samples, fitness_history, total_gens, corr)

    print("\n=== Process Completed ===")
